# Supplementary material for: Bis(μ-2-methyl­quinolin-1-ium-8-olato-κ2 O:O′)bis­[(2-methyl­quinolin-1-ium-8-olato-κO)tris­(nitrato-κ2 O,O′)lanthanum(III)]
Source: Acta Crystallogr Sect E Struct Rep Online. 2009 Jun 6;65(Pt 7):m711. doi: 10.1107/S1600536809019746 (PMC2969373; doi:10.1107/S1600536809019746)
Supplement: Supplementary file 2 [file e-65-0m711-Isup2.hkl]

# 
# h,k,l, Fc-squared, Fo-squared, sigma(Fo-squared) and status flag 
# 
data_I
_shelx_title '  P21/n' 
_shelx_refln_list_code          4 
_shelx_F_calc_maximum      565.61 
_exptl_crystal_F_000      1272.00 
_reflns_d_resolution_high  0.7697 
 
loop_ 
 _symmetry_equiv_pos_as_xyz 
 'x, y, z' 
 '-x+1/2, y+1/2, -z+1/2' 
 '-x, -y, -z' 
 'x-1/2, -y-1/2, z-1/2' 
 
_cell_length_a    10.7177 
_cell_length_b    18.3308 
_cell_length_c    12.4473 
_cell_angle_alpha  90.000 
_cell_angle_beta  109.952 
_cell_angle_gamma  90.000 
 
_shelx_F_squared_multiplier     1.000 
 
loop_ 
 _refln_index_h 
 _refln_index_k 
 _refln_index_l 
 _refln_F_squared_calc 
 _refln_F_squared_meas 
 _refln_F_squared_sigma 
 _refln_observed_status 
   2   0   0     9931.24     9761.61     91.03 o 
   4   0   0    24469.95    23953.64    183.99 o 
   6   0   0     1669.56     1612.25     22.54 o 
   8   0   0    16174.85    16044.09    190.21 o 
  10   0   0      361.39      315.51     28.25 o 
  12   0   0     8610.40     8487.35    159.39 o 
   1   1   0    41060.14    40880.55    259.35 o 
   2   1   0        3.62       -4.95      3.30 o 
   3   1   0     3096.17     2908.43     20.97 o 
   4   1   0     1205.24     1310.85     12.60 o 
   5   1   0    11225.14    11237.12     66.75 o 
   6   1   0     1572.49     1621.56     16.02 o 
   7   1   0     8686.71     8443.42     64.55 o 
   8   1   0      430.73      419.07     17.00 o 
   9   1   0     6326.97     6326.01     85.26 o 
  10   1   0      938.15      912.04     27.73 o 
  11   1   0     4361.21     4178.73     69.52 o 
  12   1   0      458.67      573.53     29.15 o 
  13   1   0     1722.52     1708.74     48.05 o 
   0   2   0    46700.84    47762.01    556.64 o 
   1   2   0     2711.14     2675.09     20.25 o 
   2   2   0      342.32      338.13     10.96 o 
   3   2   0       22.50       54.17      4.58 o 
   4   2   0    32724.46    32147.68    194.22 o 
   5   2   0     1279.12     1341.67     17.52 o 
   6   2   0        0.96        1.66      4.16 o 
   7   2   0       51.26       47.09      6.08 o 
   8   2   0    13859.57    13761.38    127.95 o 
   9   2   0      699.82      706.03     23.01 o 
  10   2   0        1.27       -3.74      8.52 o 
  11   2   0       52.55       82.56     14.43 o 
  12   2   0     7383.54     7458.14    104.17 o 
  13   2   0      886.22      838.59     42.82 o 
   1   3   0     3340.08     3375.22     30.13 o 
   2   3   0    21287.53    22214.00    141.17 o 
   3   3   0    14960.84    15049.02     99.90 o 
   4   3   0      279.52      278.22      9.94 o 
   5   3   0     7765.44     8104.27     62.84 o 
   6   3   0     3683.98     3756.61     38.44 o 
   7   3   0     4693.30     4583.59     44.39 o 
   8   3   0      856.11      964.86     24.86 o 
   9   3   0     3866.11     3682.15     76.36 o 
  10   3   0     1535.72     1455.92     34.33 o 
  11   3   0     4271.12     4132.45     63.96 o 
  12   3   0      637.22      696.90     31.69 o 
   0   4   0    27552.70    28710.70    325.00 o 
   1   4   0      713.71      798.29      9.76 o 
   2   4   0     9676.86    10138.57     69.05 o 
   3   4   0       16.45       42.79      7.83 o 
   4   4   0    18485.52    18163.74    121.69 o 
   5   4   0     7165.15     7030.89     56.68 o 
   6   4   0      575.34      595.69     21.53 o 
   7   4   0     1872.17     1870.27     26.18 o 
   8   4   0     8483.49     8223.97     70.58 o 
   9   4   0     1143.25     1189.41     29.46 o 
  10   4   0      283.60      302.56     35.89 o 
  11   4   0      519.34      560.42     31.18 o 
  12   4   0     3881.40     3887.72     65.02 o 
   1   5   0     1490.52     1591.63     15.48 o 
   2   5   0    19378.59    18950.63    122.87 o 
   3   5   0     3842.06     3686.21     36.69 o 
   4   5   0      178.59      126.70      6.74 o 
   5   5   0      162.76      222.30     32.53 o 
   6   5   0    15466.90    15580.39    112.12 o 
   7   5   0     3751.91     3570.88     39.12 o 
   8   5   0      265.76      267.56     14.66 o 
   9   5   0     1673.20     1667.52     34.84 o 
  10   5   0     2385.61     2505.38     48.62 o 
  11   5   0      537.77      554.19     25.01 o 
  12   5   0       56.20       47.72     18.37 o 
   0   6   0     9738.21     9946.63    123.74 o 
   1   6   0     6338.58     6176.07     47.15 o 
   2   6   0     2329.24     2236.84     19.59 o 
   3   6   0     4040.71     4092.94     35.75 o 
   4   6   0     8156.32     8322.76     55.86 o 
   5   6   0     5069.56     4890.52     44.58 o 
   6   6   0        4.60       39.18      6.38 o 
   7   6   0     6663.64     6590.91     80.64 o 
   8   6   0     3255.20     3231.57     53.49 o 
   9   6   0     5071.96     4863.35     64.63 o 
  10   6   0        1.07       29.68     10.30 o 
  11   6   0      161.53      161.22     16.36 o 
  12   6   0     1516.88     1343.55     62.21 o 
   1   7   0    14892.60    15423.38    106.76 o 
   2   7   0    27061.06    26218.04    148.12 o 
   3   7   0       34.12       29.51      8.60 o 
   4   7   0     1764.57     1864.01     20.20 o 
   5   7   0     6253.96     6631.33     56.40 o 
   6   7   0    21293.89    21449.91    148.95 o 
   7   7   0     2229.35     2367.40     47.39 o 
   8   7   0      127.87      134.35     10.17 o 
   9   7   0      176.68      178.23     14.64 o 
  10   7   0     7850.16     7768.43     91.76 o 
  11   7   0      571.17      546.37     24.91 o 
  12   7   0      557.95      525.88     38.44 o 
   0   8   0     5926.25     6539.60     90.90 o 
   1   8   0     8069.23     7517.40     57.96 o 
   2   8   0      108.43      143.65      6.12 o 
   3   8   0     8151.81     7958.29     54.05 o 
   4   8   0       28.06       15.06      5.09 o 
   5   8   0     3166.36     3117.36     29.77 o 
   6   8   0       89.99       83.36     12.19 o 
   7   8   0     5149.63     5362.65     53.18 o 
   8   8   0       10.42       37.15      7.74 o 
   9   8   0     7587.59     7451.88     85.97 o 
  10   8   0        0.10       29.32     10.83 o 
  11   8   0     1379.32     1423.06     36.77 o 
  12   8   0       86.85       69.90     15.30 o 
   1   9   0     1380.70     1607.58     22.78 o 
   2   9   0    32758.58    32762.96    184.62 o 
   3   9   0     3340.95     3629.41     30.92 o 
   4   9   0      588.49      625.51     15.08 o 
   5   9   0     1298.72     1313.33     18.36 o 
   6   9   0    20308.26    19851.21    141.38 o 
   7   9   0        6.58        2.03      6.26 o 
   8   9   0     1785.19     1777.20     29.28 o 
   9   9   0      354.90      326.82     21.56 o 
  10   9   0     5840.74     5890.12     77.04 o 
  11   9   0        1.03        3.26      9.71 o 
  12   9   0      501.85      464.40     25.55 o 
   0  10   0     3503.08     3627.01     61.42 o 
   1  10   0    14531.96    14940.69    115.07 o 
   2  10   0      185.19      212.44     10.21 o 
   3  10   0     5884.52     6056.99     45.39 o 
   4  10   0      714.62      731.10     13.67 o 
   5  10   0     8829.96     8694.12     62.41 o 
   6  10   0      854.98      883.88     19.08 o 
   7  10   0      585.26      563.61     18.88 o 
   8  10   0     1782.28     1845.10     30.58 o 
   9  10   0     3220.94     3189.34     51.16 o 
  10  10   0        1.31       16.58     10.06 o 
  11  10   0     1811.50     1814.53     42.00 o 
   1  11   0     2164.60     2116.82     27.58 o 
   2  11   0    10293.12    10389.05     68.57 o 
   3  11   0       57.97       58.60      7.05 o 
   4  11   0      750.99      733.93     14.18 o 
   5  11   0        4.12        5.59      4.51 o 
   6  11   0     9123.40     8908.32     63.20 o 
   7  11   0       86.99      120.14     10.24 o 
   8  11   0      112.41      172.28     12.06 o 
   9  11   0     1015.20      996.41     24.25 o 
  10  11   0     7034.42     7257.85     93.58 o 
  11  11   0      431.15      455.80     24.27 o 
   0  12   0     6558.17     6126.06     70.68 o 
   1  12   0     3127.57     2864.01     34.21 o 
   2  12   0       22.26       16.13      6.01 o 
   3  12   0     3531.98     3564.87     47.61 o 
   4  12   0     9267.98     9139.60     96.83 o 
   5  12   0     6174.22     5943.24     44.17 o 
   6  12   0       14.93       11.32      5.14 o 
   7  12   0     3548.90     3602.77     38.80 o 
   8  12   0     1287.54     1253.16     25.99 o 
   9  12   0     3317.72     3307.61     45.01 o 
  10  12   0      322.05      337.83     20.63 o 
  11  12   0      692.07      601.38     26.63 o 
   1  13   0     4987.91     5053.98     45.03 o 
   2  13   0     8650.93     8708.15     71.99 o 
   3  13   0     1220.57     1145.51     17.57 o 
   4  13   0      622.62      654.34     14.64 o 
   5  13   0      928.73      954.43     21.26 o 
   6  13   0     2358.71     2292.30     26.59 o 
   7  13   0      888.57      946.42     19.48 o 
   8  13   0       69.46       86.37     16.53 o 
   9  13   0      637.23      625.73     24.69 o 
  10  13   0     1907.89     2001.46     36.86 o 
   0  14   0    16271.68    15412.93    150.20 o 
   1  14   0     4171.21     4049.52     57.43 o 
   2  14   0        5.72        9.96      5.21 o 
   3  14   0       82.71      107.84      7.02 o 
   4  14   0     1010.06      995.95     20.06 o 
   5  14   0     2070.81     2147.01     24.71 o 
   6  14   0        3.87       -3.86      5.17 o 
   7  14   0     1580.34     1614.88     35.93 o 
   8  14   0     3908.40     3817.44     43.19 o 
   9  14   0     2012.81     2078.15     32.34 o 
  10  14   0        9.90       10.57      9.10 o 
   1  15   0    12424.40    12039.84     84.36 o 
   2  15   0     2265.94     2063.29     26.47 o 
   3  15   0     3677.45     3744.41     33.23 o 
   4  15   0        0.98       15.98      5.53 o 
   5  15   0     1025.98     1026.37     17.70 o 
   6  15   0      320.45      348.86     13.31 o 
   7  15   0     3471.43     3373.50     39.18 o 
   8  15   0        0.95        6.63      7.74 o 
   9  15   0     2501.75     2545.60     36.53 o 
  10  15   0      989.20      966.82     27.03 o 
   0  16   0    15375.42    15168.27    242.39 o 
   1  16   0     1041.07     1049.26     19.30 o 
   2  16   0      609.75      626.74     18.37 o 
   3  16   0      279.91      303.88     12.11 o 
   4  16   0    13481.66    13315.31     84.21 o 
   5  16   0       62.04       71.31      7.84 o 
   6  16   0      233.69      234.38     11.68 o 
   7  16   0      140.28      141.31     10.84 o 
   8  16   0     6745.03     6707.60    105.32 o 
   9  16   0      252.89      299.49     17.66 o 
   1  17   0     3420.29     3371.04     38.93 o 
   2  17   0      250.63      284.29     12.73 o 
   3  17   0     7649.35     7760.21     67.86 o 
   4  17   0       12.65       -7.84      6.81 o 
   5  17   0     2865.92     2792.10     49.90 o 
   6  17   0       21.15       17.79     16.04 o 
   7  17   0     3993.58     4299.28    168.28 o 
   8  17   0       15.21       31.06     14.68 o 
   9  17   0     2506.49     2745.12     62.80 o 
   0  18   0     4644.55     4431.32     66.85 o 
   1  18   0      106.20      110.00     10.34 o 
   2  18   0      178.89      169.47     11.30 o 
   3  18   0       69.64       94.93     10.28 o 
   4  18   0     9135.44     8810.24     90.99 o 
   5  18   0       34.62       28.59     11.54 o 
   6  18   0        9.94       22.76     14.13 o 
   7  18   0       96.58       98.91     17.68 o 
   8  18   0     5540.69     5708.01     93.37 o 
   1  19   0     3185.82     3190.54     50.59 o 
   2  19   0      723.69      692.80     19.15 o 
   3  19   0     6061.95     6161.06     90.93 o 
   4  19   0      143.48      151.84     15.20 o 
   5  19   0     3061.51     3124.76     62.52 o 
   6  19   0      452.94      462.03     28.51 o 
   7  19   0     3060.07     3105.47     65.74 o 
   0  20   0     4554.56     4647.05     78.23 o 
   1  20   0      473.29      511.97     17.74 o 
   2  20   0      152.96      175.89     15.18 o 
   3  20   0       53.52       74.76     13.05 o 
   4  20   0     4273.45     4459.37     62.06 o 
   5  20   0      577.03      561.50     29.71 o 
   6  20   0        0.21       -6.63     13.24 o 
   7  20   0      162.79      202.99     23.28 o 
   1  21   0     2380.02     2551.14     45.11 o 
   2  21   0     1450.56     1441.82     34.58 o 
   3  21   0     1891.30     1907.78     48.53 o 
   4  21   0        6.59        2.73     12.24 o 
   5  21   0     2108.63     2147.38     53.76 o 
   6  21   0      932.34      997.23     47.13 o 
   0  22   0     4043.76     4519.57    119.24 o 
   1  22   0     1255.69     1338.57     34.21 o 
   2  22   0      169.15      192.32     17.41 o 
   3  22   0      624.13      608.88     25.74 o 
   4  22   0     2237.65     2341.02     46.23 o 
   5  22   0     1313.63     1336.02     44.44 o 
   1  23   0     2462.02     2638.09     77.68 o 
   2  23   0      984.15      930.74     30.86 o 
   3  23   0     1425.23     1289.99     36.37 o 
 -13   0   1     4847.77     4838.86    116.82 o 
 -11   0   1        2.98       25.17     15.99 o 
  -9   0   1    17345.26    16808.35    234.10 o 
  -7   0   1       85.84       97.14      7.60 o 
  -5   0   1    22189.65    21889.76    171.81 o 
  -3   0   1      848.97      935.91     14.36 o 
  -1   0   1    31408.92    31595.92    377.17 o 
   1   0   1     3089.93     3137.24     40.81 o 
   3   0   1    32129.84    32398.85    246.06 o 
   5   0   1     1412.56     1477.98     19.28 o 
   7   0   1     5624.05     5479.25     83.52 o 
   9   0   1     1825.79     1723.38     47.31 o 
  11   0   1     4928.73     4855.36    108.80 o 
 -13   1   1        1.72       51.34     15.68 o 
 -12   1   1     2658.35     2678.08     56.66 o 
 -11   1   1      316.65      254.15     19.80 o 
 -10   1   1     3864.67     3683.32     60.63 o 
  -9   1   1       24.39       63.70     16.40 o 
  -8   1   1     6266.92     6229.54     55.69 o 
  -7   1   1     1745.53     1756.91     19.02 o 
  -6   1   1    18580.47    18783.51    111.48 o 
  -5   1   1      749.77      753.21     10.98 o 
  -4   1   1     3915.54     3853.11     28.17 o 
  -3   1   1       65.71       79.96      3.89 o 
  -2   1   1    12786.78    13275.38     86.03 o 
  -1   1   1     2622.62     2583.16     17.82 o 
   0   1   1    22435.21    23430.74    136.41 o 
   1   1   1     4255.49     4504.57     24.33 o 
   2   1   1    20895.91    21535.56    150.88 o 
   3   1   1      480.86      428.00      8.82 o 
   4   1   1    35060.73    36737.07    220.37 o 
   5   1   1      531.59      480.33     12.24 o 
   6   1   1     6735.60     6667.82     64.98 o 
   7   1   1      421.12      440.40     15.67 o 
   8   1   1     3613.49     3444.93     46.51 o 
   9   1   1      464.91      468.74     19.06 o 
  10   1   1     6954.29     6910.09     85.13 o 
  11   1   1        2.02       53.99     12.19 o 
  12   1   1       23.62       15.40     13.10 o 
 -13   2   1     4291.48     4583.08    158.27 o 
 -12   2   1      279.68      267.86     22.04 o 
 -11   2   1      680.94      672.54     28.36 o 
 -10   2   1      420.56      472.52     22.79 o 
  -9   2   1    10148.18    10113.79    103.91 o 
  -8   2   1      175.70      178.12      9.56 o 
  -7   2   1     1346.58     1440.83     21.49 o 
  -6   2   1     5793.66     6152.10     43.87 o 
  -5   2   1    31667.86    31815.45    178.81 o 
  -4   2   1     8420.63     8713.39     54.80 o 
  -3   2   1     9874.87     9905.38     82.36 o 
  -2   2   1    23930.88    25097.93    188.15 o 
  -1   2   1    53113.97    54003.09    385.84 o 
   0   2   1    13381.93    13723.77     92.38 o 
   1   2   1     2166.36     2216.55     17.29 o 
   2   2   1     2136.61     2047.24     17.90 o 
   3   2   1    44994.91    45731.83    269.53 o 
   4   2   1     2347.82     2423.98     23.55 o 
   5   2   1     2881.89     2853.86     28.78 o 
   6   2   1     7952.94     8278.43     62.42 o 
   7   2   1     5868.26     5841.20     49.52 o 
   8   2   1     2170.85     2150.42     35.41 o 
   9   2   1     2540.44     2507.61     43.94 o 
  10   2   1      444.05      453.72     24.57 o 
  11   2   1     2623.53     2630.28     50.34 o 
  12   2   1     1384.55     1391.54     41.66 o 
 -13   3   1        8.91       55.33     15.96 o 
 -12   3   1     1136.85     1061.03     35.50 o 
 -11   3   1     8931.96     8647.88    135.21 o 
 -10   3   1     7453.65     7232.60    104.26 o 
  -9   3   1        0.27       24.06      8.59 o 
  -8   3   1     5868.05     5984.59     55.55 o 
  -7   3   1     3388.96     3241.42     38.56 o 
  -6   3   1    10713.94    10792.80     81.13 o 
  -5   3   1      556.56      518.50     11.88 o 
  -4   3   1     6003.21     5989.26     60.58 o 
  -3   3   1    25076.07    24556.82    187.64 o 
  -2   3   1    18487.18    19006.04    120.96 o 
  -1   3   1      451.58      374.44      4.88 o 
   0   3   1     2754.11     2963.14     24.58 o 
   1   3   1     6916.52     6884.29     41.27 o 
   2   3   1     3063.15     3105.91     21.47 o 
   3   3   1     5034.48     5211.22     33.85 o 
   4   3   1     6754.35     7049.31     51.75 o 
   5   3   1    13424.10    13502.37     91.45 o 
   6   3   1     5964.88     5897.35     52.27 o 
   7   3   1     1479.76     1564.82     22.18 o 
   8   3   1     1443.80     1450.02     31.04 o 
   9   3   1     3055.22     3068.90     49.13 o 
  10   3   1     4335.61     4106.96     61.47 o 
  11   3   1      369.44      340.49     21.17 o 
  12   3   1     2246.74     2202.85     48.66 o 
 -13   4   1     2550.69     2685.48     59.33 o 
 -12   4   1     1226.36     1249.67     38.70 o 
 -11   4   1      103.08      102.15     14.12 o 
 -10   4   1     1091.01     1071.71     29.37 o 
  -9   4   1     8474.03     8361.21     90.89 o 
  -8   4   1      786.77      802.34     17.95 o 
  -7   4   1      244.90      267.03     19.08 o 
  -6   4   1       12.47       27.19      5.39 o 
  -5   4   1    27492.99    28210.82    184.00 o 
  -4   4   1     9667.25     9561.57     69.65 o 
  -3   4   1      633.42      656.76     25.29 o 
  -2   4   1     1512.38     1490.27     13.33 o 
  -1   4   1    12380.05    13015.39     73.90 o 
   0   4   1       88.47       85.10      5.62 o 
   1   4   1     1033.38     1029.24     15.79 o 
   2   4   1     1196.68     1092.14     15.26 o 
   3   4   1     7723.92     7470.30     47.71 o 
   4   4   1    15863.40    16383.29     97.74 o 
   5   4   1      552.50      544.39     12.71 o 
   6   4   1     2780.49     2778.75     31.51 o 
   7   4   1    10801.02    10811.47     84.95 o 
   8   4   1     1409.88     1206.37     41.33 o 
   9   4   1     1581.55     1486.59     33.60 o 
  10   4   1       28.46       58.19     12.50 o 
  11   4   1     2696.06     2768.94     52.01 o 
  12   4   1     2674.33     2731.01     54.28 o 
 -13   5   1       31.96       48.12     15.02 o 
 -12   5   1     2458.59     2505.03     54.47 o 
 -11   5   1     3131.51     3002.02     52.64 o 
 -10   5   1     4570.67     4360.62     62.38 o 
  -9   5   1       77.81      103.89     11.74 o 
  -8   5   1     3202.81     3044.42     36.66 o 
  -7   5   1     6849.79     6696.26     63.82 o 
  -6   5   1    10312.51    10431.19     80.39 o 
  -5   5   1      132.40       81.81      6.48 o 
  -4   5   1     7682.16     7799.05     71.66 o 
  -3   5   1    28923.64    28566.60    181.76 o 
  -2   5   1     9000.09     8985.11     54.56 o 
  -1   5   1    13177.98    13564.86     77.63 o 
   0   5   1     7303.58     7415.27     55.41 o 
   1   5   1    17384.74    16502.07    455.61 o 
   2   5   1     5284.04     4943.91     45.51 o 
   3   5   1     7666.86     7983.46     51.07 o 
   4   5   1     2012.18     2129.28     18.10 o 
   5   5   1     6004.72     5988.78     42.29 o 
   6   5   1     7486.04     7497.00     72.32 o 
   7   5   1     3062.59     3182.72     36.77 o 
   8   5   1     1996.53     2042.95     37.27 o 
   9   5   1     5310.56     5069.13     66.88 o 
  10   5   1     2818.31     2676.14     48.45 o 
  11   5   1     1494.02     1550.72     38.53 o 
  12   5   1      854.58      906.71     47.35 o 
 -12   6   1     2647.34     2542.78     51.11 o 
 -11   6   1        0.12       19.10     10.61 o 
 -10   6   1     1418.72     1363.93     33.10 o 
  -9   6   1      681.05      695.27     28.50 o 
  -8   6   1     4613.85     4548.22     48.01 o 
  -7   6   1      410.71      419.95     13.50 o 
  -6   6   1     2365.57     2434.78     29.74 o 
  -5   6   1    13250.07    13951.56     99.97 o 
  -4   6   1    12397.92    12227.11     86.71 o 
  -3   6   1     6009.45     6262.06     42.53 o 
  -2   6   1     3117.72     3074.91     23.47 o 
  -1   6   1     8190.15     8144.37     50.39 o 
   0   6   1     4679.60     4352.64     36.98 o 
   1   6   1       12.02       43.71      9.86 o 
   2   6   1     4406.47     4233.95     35.20 o 
   3   6   1     7564.14     7878.15     58.71 o 
   4   6   1     6855.79     6867.53     43.49 o 
   5   6   1     2632.10     2648.29     24.06 o 
   6   6   1     4430.49     4244.18     42.75 o 
   7   6   1     4293.68     4282.90     44.86 o 
   8   6   1     9874.36     9610.18     99.23 o 
   9   6   1       85.18      119.07     13.51 o 
  10   6   1     1214.25     1158.29     31.63 o 
  11   6   1      160.17      196.72     18.26 o 
  12   6   1     3089.00     2993.45     57.45 o 
 -12   7   1      931.07      879.87     31.84 o 
 -11   7   1     2847.34     2770.72     57.56 o 
 -10   7   1     1059.53     1054.82     29.55 o 
  -9   7   1       18.38       24.89      7.83 o 
  -8   7   1     1743.44     1755.52     27.84 o 
  -7   7   1    12250.66    11691.97     91.95 o 
  -6   7   1     1554.25     1465.87     22.89 o 
  -5   7   1     2629.60     2718.79     52.80 o 
  -4   7   1     3895.28     4078.72     39.20 o 
  -3   7   1    42556.38    43026.69    237.27 o 
  -2   7   1     1662.37     1663.57     16.09 o 
  -1   7   1     3925.11     3829.07     27.48 o 
   0   7   1     9653.14    10211.91     76.37 o 
   1   7   1    31757.46    30901.13    179.45 o 
   2   7   1     5456.81     5424.18     90.87 o 
   3   7   1    13662.82    14082.08     97.42 o 
   4   7   1      987.09      942.94     12.31 o 
   5   7   1     9782.90     9394.71     57.11 o 
   6   7   1     3983.29     4094.30     42.53 o 
   7   7   1      192.84      192.72     13.74 o 
   8   7   1      728.84      731.14     18.97 o 
   9   7   1     8867.69     8824.34     98.25 o 
  10   7   1     1777.72     1770.32     39.50 o 
  11   7   1      992.91      990.83     32.38 o 
  12   7   1       24.14       45.39     14.25 o 
 -12   8   1     1466.70     1464.23     39.21 o 
 -11   8   1       88.27      107.03     14.46 o 
 -10   8   1     2629.88     2629.92     46.99 o 
  -9   8   1      190.33      234.93     13.08 o 
  -8   8   1     4301.14     4269.70     47.15 o 
  -7   8   1      313.54      311.88     12.72 o 
  -6   8   1     3389.61     3208.01     45.35 o 
  -5   8   1      156.54      152.02      8.23 o 
  -4   8   1    13815.19    13972.29     87.10 o 
  -3   8   1      400.26      382.24      8.80 o 
  -2   8   1     4822.46     4821.79     34.71 o 
  -1   8   1     3036.39     3294.20     32.54 o 
   0   8   1    12178.15    11794.69     88.09 o 
   1   8   1     1496.35     1586.68     24.40 o 
   2   8   1     5129.37     5013.83     43.05 o 
   3   8   1      682.54      676.40     11.19 o 
   4   8   1    14695.15    15291.18     85.25 o 
   5   8   1     1129.62     1233.38     19.01 o 
   6   8   1     3357.38     3341.43     43.30 o 
   7   8   1       26.48       27.42      7.52 o 
   8   8   1    12384.19    12049.58    109.65 o 
   9   8   1      205.60      194.20     15.63 o 
  10   8   1     1205.43     1216.31     35.29 o 
  11   8   1       67.24       80.93     14.63 o 
  12   8   1     3567.60     3660.19     64.59 o 
 -12   9   1        0.37        6.40     11.91 o 
 -11   9   1     3944.82     4179.98     64.89 o 
 -10   9   1      218.37      303.02     20.09 o 
  -9   9   1      202.50      214.33     13.05 o 
  -8   9   1      428.63      419.35     21.33 o 
  -7   9   1    11957.84    11463.98     92.20 o 
  -6   9   1      816.16      781.75     17.37 o 
  -5   9   1     1038.55     1055.06     16.35 o 
  -4   9   1     3918.84     4028.52     33.85 o 
  -3   9   1    24351.67    24500.51    141.85 o 
  -2   9   1     5296.42     5408.07     38.86 o 
  -1   9   1     3865.09     4090.93     39.42 o 
   0   9   1      138.48      184.97      8.00 o 
   1   9   1     8169.54     7226.71     51.47 o 
   2   9   1     1214.28     1338.69     16.31 o 
   3   9   1     1659.45     1528.87     18.63 o 
   4   9   1     1399.53     1478.58     18.93 o 
   5   9   1    19185.90    19309.55    106.71 o 
   6   9   1      569.67      602.12     16.01 o 
   7   9   1     1329.15     1280.61     23.96 o 
   8   9   1      198.24      234.94     16.52 o 
   9   9   1     7180.15     7107.31    124.76 o 
  10   9   1       84.39       84.09     13.38 o 
  11   9   1     1255.71     1287.47     36.29 o 
 -12  10   1     2981.97     3161.19     58.59 o 
 -11  10   1       88.49       83.24     13.97 o 
 -10  10   1     3228.23     3151.20     52.66 o 
  -9  10   1      885.89      919.29     30.88 o 
  -8  10   1     1756.98     1772.33     29.68 o 
  -7  10   1     1008.90     1045.90     21.80 o 
  -6  10   1     7811.31     7706.07     59.26 o 
  -5  10   1     3662.25     3556.97     33.28 o 
  -4  10   1    13773.58    13861.04     88.31 o 
  -3  10   1      455.30      527.70     19.40 o 
  -2  10   1     2775.28     2805.60     24.95 o 
  -1  10   1     1744.21     1717.72     28.50 o 
   0  10   1    12026.11    11964.72     92.15 o 
   1  10   1      686.06      692.24     14.77 o 
   2  10   1     2087.89     2000.78     21.15 o 
   3  10   1      533.06      617.41     11.29 o 
   4  10   1    10311.75    10002.26     86.25 o 
   5  10   1      372.75      407.54     10.10 o 
   6  10   1     3441.28     3326.87     34.26 o 
   7  10   1     1127.33     1160.20     23.24 o 
   8  10   1    10150.48    10028.26    128.44 o 
   9  10   1        1.14       19.72     10.04 o 
  10  10   1      666.38      652.92     30.10 o 
  11  10   1       27.64       45.68     12.60 o 
 -11  11   1     5044.86     5393.79     76.13 o 
 -10  11   1      159.43      189.79     22.97 o 
  -9  11   1        0.76       15.74      8.49 o 
  -8  11   1     2700.18     2697.87     33.45 o 
  -7  11   1      774.36      798.12     23.44 o 
  -6  11   1      709.08      708.65     15.50 o 
  -5  11   1      249.54      235.11     10.64 o 
  -4  11   1      429.98      420.92     10.77 o 
  -3  11   1     8736.24     8539.24     65.18 o 
  -2  11   1       21.56       24.16      4.00 o 
  -1  11   1      410.79      391.18     12.50 o 
   0  11   1     3225.91     3200.51     35.24 o 
   1  11   1     5968.21     5612.31     52.22 o 
   2  11   1     1130.07     1179.02     21.38 o 
   3  11   1     3728.76     3857.85     47.69 o 
   4  11   1     1379.17     1408.32     16.16 o 
   5  11   1    11841.08    11987.41     81.80 o 
   6  11   1     2508.42     2512.04     29.57 o 
   7  11   1     2520.99     2539.55     42.16 o 
   8  11   1       10.12       25.70     10.22 o 
   9  11   1      578.48      667.42     25.03 o 
  10  11   1      806.71      841.51     28.77 o 
  11  11   1     1430.80     1573.28     40.03 o 
 -11  12   1       15.19       17.26      9.39 o 
 -10  12   1     1692.50     1785.12     33.90 o 
  -9  12   1     3647.18     3559.42     41.37 o 
  -8  12   1     2248.01     2317.79     31.16 o 
  -7  12   1        7.46       35.06      6.90 o 
  -6  12   1     1771.30     1745.03     21.55 o 
  -5  12   1     7980.62     7756.08     58.73 o 
  -4  12   1     7598.64     7710.40     56.94 o 
  -3  12   1     3421.30     3440.25     37.79 o 
  -2  12   1      731.45      746.16     15.28 o 
  -1  12   1     5129.29     5073.65     49.75 o 
   0  12   1     6214.55     6109.41     56.68 o 
   1  12   1      886.47      941.55     24.32 o 
   2  12   1      365.23      376.92     10.87 o 
   3  12   1     7036.80     6876.07     47.69 o 
   4  12   1     7657.89     7629.02     47.52 o 
   5  12   1        4.63        3.66      4.22 o 
   6  12   1      743.72      720.12     20.95 o 
   7  12   1     1634.60     1654.80     28.73 o 
   8  12   1     4555.71     4574.71     53.08 o 
   9  12   1      166.18      213.86     17.56 o 
  10  12   1       55.98       52.12     13.03 o 
 -11  13   1     1956.16     2043.16     38.67 o 
 -10  13   1     2341.17     2281.72     57.14 o 
  -9  13   1      103.91      138.86     11.39 o 
  -8  13   1     2057.45     2038.41     29.69 o 
  -7  13   1     6819.85     6839.14     58.68 o 
  -6  13   1     1137.47     1154.82     19.86 o 
  -5  13   1       83.90       77.73      7.36 o 
  -4  13   1       39.19       57.25      6.27 o 
  -3  13   1     3972.83     4075.69     35.77 o 
  -2  13   1     9431.91     9195.31     74.96 o 
  -1  13   1      453.33      494.70     22.26 o 
   0  13   1     1562.70     1570.74     33.20 o 
   1  13   1     5516.37     5511.45     54.15 o 
   2  13   1     3953.95     3836.44     32.11 o 
   3  13   1      450.36      438.59     11.01 o 
   4  13   1     5634.56     5576.30     38.71 o 
   5  13   1     3039.74     3016.81     26.83 o 
   6  13   1      864.87      934.14     21.15 o 
   7  13   1      636.91      629.38     16.96 o 
   8  13   1      407.07      358.29     16.32 o 
   9  13   1     5656.90     5886.56     90.78 o 
  10  13   1     2223.86     2253.81     46.35 o 
 -10  14   1      621.04      639.98     22.64 o 
  -9  14   1     7286.49     7378.81     66.77 o 
  -8  14   1     3995.12     3803.97     42.55 o 
  -7  14   1      796.92      721.01     17.60 o 
  -6  14   1     2405.97     2412.08     29.89 o 
  -5  14   1     4688.33     4445.39     41.29 o 
  -4  14   1    11711.54    11457.93     79.31 o 
  -3  14   1      590.77      631.34     13.27 o 
  -2  14   1      287.50      327.92     17.66 o 
  -1  14   1    16972.01    16513.46    120.23 o 
   0  14   1     4512.29     4551.61     48.64 o 
   1  14   1     1115.09     1046.99     33.05 o 
   2  14   1     1285.71     1193.89     19.61 o 
   3  14   1    18728.03    18180.80    105.14 o 
   4  14   1     2771.65     2685.64     29.68 o 
   5  14   1      207.48      202.39      8.43 o 
   6  14   1     4036.35     3985.83     37.05 o 
   7  14   1     1835.73     1867.23     28.17 o 
   8  14   1     5033.00     4994.67     51.24 o 
   9  14   1      317.91      393.40     18.30 o 
  10  14   1      411.81      451.64     25.05 o 
 -10  15   1     1998.91     2153.94     38.51 o 
  -9  15   1       37.80       60.67      9.76 o 
  -8  15   1     2473.48     2567.68     34.74 o 
  -7  15   1      650.07      688.27     17.87 o 
  -6  15   1     3727.34     3602.11     58.72 o 
  -5  15   1       19.59       14.03      6.26 o 
  -4  15   1     4101.17     4054.79     38.58 o 
  -3  15   1     2955.04     2857.45     41.14 o 
  -2  15   1     4959.05     4952.85     57.74 o 
  -1  15   1        0.69       41.01      7.03 o 
   0  15   1     4644.23     4488.52     49.75 o 
   1  15   1     2640.26     2573.49     31.57 o 
   2  15   1     8703.61     8423.11     65.30 o 
   3  15   1      625.60      630.59     13.79 o 
   4  15   1     1808.23     1836.26     24.68 o 
   5  15   1     1774.34     1712.46     20.58 o 
   6  15   1     3574.79     3626.40     35.64 o 
   7  15   1      303.19      288.10     13.90 o 
   8  15   1      416.12      436.51     19.66 o 
   9  15   1     1062.61     1023.29     48.35 o 
  -9  16   1     6032.16     6297.40     76.23 o 
  -8  16   1     1260.19     1254.03     31.18 o 
  -7  16   1       99.87      145.27     14.97 o 
  -6  16   1      434.05      435.55     24.95 o 
  -5  16   1     7502.10     7414.84     98.23 o 
  -4  16   1     1766.95     1715.37     30.82 o 
  -3  16   1       10.92       20.37      7.69 o 
  -2  16   1     1526.48     1422.29     26.64 o 
  -1  16   1     6905.78     7163.76     69.91 o 
   0  16   1      811.95      791.01     18.05 o 
   1  16   1       53.80       62.99      7.62 o 
   2  16   1     2589.50     2592.01     33.65 o 
   3  16   1     6812.62     6945.33     58.86 o 
   4  16   1     7008.10     6656.02     56.77 o 
   5  16   1      445.59      427.43     14.57 o 
   6  16   1       16.92       18.92      8.25 o 
   7  16   1     5428.23     5571.33     63.81 o 
   8  16   1      515.39      545.48     24.52 o 
   9  16   1     1016.97     1148.01     29.99 o 
  -9  17   1      183.27      202.43     22.48 o 
  -8  17   1     2136.39     2318.14     55.34 o 
  -7  17   1       32.59       34.61     10.89 o 
  -6  17   1     4482.38     4387.48     74.06 o 
  -5  17   1       53.26       61.89     11.62 o 
  -4  17   1     7164.82     7199.83     96.22 o 
  -3  17   1      236.36      245.12     14.68 o 
  -2  17   1     8203.40     8022.03     83.49 o 
  -1  17   1      114.43      140.55     10.06 o 
   0  17   1     1531.41     1567.79     25.58 o 
   1  17   1      829.96      781.73     17.60 o 
   2  17   1     3901.00     3885.88     40.88 o 
   3  17   1      258.09      267.01     14.60 o 
   4  17   1     2269.62     2355.73     27.96 o 
   5  17   1        1.43       16.49      7.18 o 
   6  17   1     5627.72     5724.60     55.50 o 
   7  17   1       28.90       48.22     10.79 o 
   8  17   1      586.18      585.33     22.73 o 
  -8  18   1       40.77       75.68     17.64 o 
  -7  18   1        5.04       -1.39     12.80 o 
  -6  18   1       37.97       54.07     15.09 o 
  -5  18   1     6634.94     6655.54     76.74 o 
  -4  18   1        0.26       -3.07      9.36 o 
  -3  18   1        9.13       16.93      9.50 o 
  -2  18   1     1713.92     1566.19     34.17 o 
  -1  18   1     5586.22     5632.22     55.14 o 
   0  18   1      716.23      726.63     18.78 o 
   1  18   1      135.34      135.55     10.00 o 
   2  18   1        0.97        7.63      6.53 o 
   3  18   1     3286.49     3392.12     39.32 o 
   4  18   1     1154.35      967.87     24.84 o 
   5  18   1      511.33      517.77     19.47 o 
   6  18   1        0.92      -15.33     10.22 o 
   7  18   1     3892.05     4101.79     75.63 o 
   8  18   1       56.78       37.26     16.55 o 
  -8  19   1     1920.34     1901.53     52.95 o 
  -7  19   1      322.15      376.41     27.06 o 
  -6  19   1     4092.76     4094.96     74.85 o 
  -5  19   1      147.30      181.86     16.41 o 
  -4  19   1     2860.80     2813.73     46.61 o 
  -3  19   1     2014.10     1962.56     38.66 o 
  -2  19   1     4226.66     4209.38     57.46 o 
  -1  19   1        6.03       55.72      9.71 o 
   0  19   1     2081.91     2037.25     35.77 o 
   1  19   1      219.79      216.03     12.85 o 
   2  19   1     4638.02     4687.50     50.96 o 
   3  19   1      131.80      122.20     11.42 o 
   4  19   1     1156.30     1148.34     25.11 o 
   5  19   1      783.12      755.57     32.70 o 
   6  19   1     3813.08     3885.95     72.45 o 
   7  19   1        7.21       -3.63     14.62 o 
  -7  20   1       52.17       63.65     40.23 o 
  -6  20   1      166.31      240.32     24.10 o 
  -5  20   1     3034.27     3269.78     53.00 o 
  -4  20   1      805.98      854.04     61.21 o 
  -3  20   1      224.22      261.32     22.76 o 
  -2  20   1      345.16      390.30     20.02 o 
  -1  20   1     5737.66     5601.70     69.60 o 
   0  20   1      614.57      584.49     18.60 o 
   1  20   1      311.70      343.01     15.38 o 
   2  20   1       46.85       44.27     14.72 o 
   3  20   1     3361.41     3444.33     76.25 o 
   4  20   1      469.77      538.76     23.50 o 
   5  20   1       24.15       49.13     15.51 o 
   6  20   1      254.09      200.48     21.99 o 
  -6  21   1     2557.05     2719.92     62.69 o 
  -5  21   1      122.30      133.67     19.69 o 
  -4  21   1      972.58     1046.25     38.67 o 
  -3  21   1     1179.65     1148.21     32.00 o 
  -2  21   1     4041.31     4197.47     60.61 o 
  -1  21   1      198.93      238.08     17.67 o 
   0  21   1     1312.63     1358.20     32.93 o 
   1  21   1      871.33      804.24     21.99 o 
   2  21   1     3314.87     3289.50     43.67 o 
   3  21   1       17.35       21.61     12.67 o 
   4  21   1     1361.19     1478.89     51.74 o 
   5  21   1     1240.12     1322.95     44.41 o 
  -5  22   1     2129.40     2291.39     57.66 o 
  -4  22   1     1078.00     1215.45     34.63 o 
  -3  22   1        8.72       -0.48     11.29 o 
  -2  22   1      651.92      637.41     25.89 o 
  -1  22   1     2670.09     2711.57     48.32 o 
   0  22   1     2591.90     2843.16     49.40 o 
   1  22   1       26.14       18.83     11.68 o 
   2  22   1      446.84      546.24     24.19 o 
   3  22   1     2496.67     2745.15     77.65 o 
   4  22   1     1315.92     1293.72     43.20 o 
  -3  23   1     2190.51     2250.31     46.24 o 
  -2  23   1     2152.62     2029.70     58.93 o 
  -1  23   1      833.08     1072.33     32.55 o 
   0  23   1      317.71      306.54     20.60 o 
   1  23   1     2215.81     2227.62     98.68 o 
   2  23   1      839.06      842.75     40.66 o 
   3  23   1        2.25       20.04     18.27 o 
 -12   0   2      155.54      227.50     28.93 o 
 -10   0   2    14335.46    14060.38    208.51 o 
  -8   0   2     1916.51     1911.08     31.76 o 
  -6   0   2    37755.20    38531.87    318.97 o 
  -4   0   2     2253.33     2254.03     44.28 o 
  -2   0   2    23284.75    23377.54    190.92 o 
   0   0   2    15879.90    17169.38    114.84 o 
   2   0   2   319911.72   310659.03   5916.20 o 
   4   0   2      430.81      414.96      9.44 o 
   6   0   2    10137.79     9903.52    124.65 o 
   8   0   2     3208.21     3274.91     64.70 o 
  10   0   2     5547.01     5283.15     96.07 o 
  12   0   2      432.00      488.37     41.05 o 
 -13   1   2     2740.98     2803.29     60.45 o 
 -12   1   2      461.71      515.51     53.60 o 
 -11   1   2     6267.63     6165.97     86.06 o 
 -10   1   2       30.54       67.75     12.14 o 
  -9   1   2     2504.67     2623.28     46.71 o 
  -8   1   2     1520.04     1556.86     20.15 o 
  -7   1   2    16983.06    17220.77    110.01 o 
  -6   1   2       18.45       14.80      4.63 o 
  -5   1   2     9628.01     9597.44     64.10 o 
  -4   1   2      358.47      394.68     11.76 o 
  -3   1   2       94.99      122.83      9.74 o 
  -2   1   2     1084.39     1208.74     13.73 o 
  -1   1   2     2303.35     2343.83     15.08 o 
   0   1   2     2697.02     2868.18     20.05 o 
   1   1   2    48059.54    48484.47    253.13 o 
   2   1   2       69.68       56.47      9.39 o 
   3   1   2    18167.26    18638.04    116.73 o 
   4   1   2       26.89       23.08      4.28 o 
   5   1   2    19871.01    19728.75    126.71 o 
   6   1   2        2.72       24.18      4.43 o 
   7   1   2      432.14      406.85     15.68 o 
   8   1   2      660.97      633.32     23.58 o 
   9   1   2     7166.02     6763.63     75.91 o 
  10   1   2      307.00      399.41     19.70 o 
  11   1   2        8.17      -11.62     10.12 o 
  12   1   2       36.35       18.14     28.17 o 
 -13   2   2      484.55      467.91     28.48 o 
 -12   2   2      486.30      533.16     56.13 o 
 -11   2   2     1013.19     1042.05     32.85 o 
 -10   2   2    13503.50    12830.25    137.86 o 
  -9   2   2      101.57       69.83     11.56 o 
  -8   2   2     4799.54     4771.83     40.79 o 
  -7   2   2     1447.88     1374.74     17.52 o 
  -6   2   2    18965.45    19122.05    129.72 o 
  -5   2   2      338.52      444.83     14.61 o 
  -4   2   2     8488.86     8396.09     61.37 o 
  -3   2   2     6089.07     6338.25     49.54 o 
  -2   2   2    33750.70    34515.33    197.31 o 
  -1   2   2     2497.76     2558.91     21.79 o 
   0   2   2    15596.00    15877.56     88.81 o 
   1   2   2    11764.13    12048.92    161.88 o 
   2   2   2    14412.04    14021.20     78.04 o 
   3   2   2      212.60      181.24      7.85 o 
   4   2   2    11678.11    11574.52     92.90 o 
   5   2   2      265.04      322.88      9.57 o 
   6   2   2     3178.20     2969.96     30.26 o 
   7   2   2      637.45      631.78     18.44 o 
   8   2   2      846.23      882.46     29.90 o 
   9   2   2      380.89      389.24     18.26 o 
  10   2   2     4770.43     4728.17     67.93 o 
  11   2   2      921.63      896.63     39.66 o 
  12   2   2     2037.91     1938.14     46.18 o 
 -13   3   2     1332.71     1398.39     42.40 o 
 -12   3   2     1141.65     1036.11     34.64 o 
 -11   3   2      931.04      997.46     32.19 o 
 -10   3   2       86.64      118.08     15.30 o 
  -9   3   2     4950.12     4956.08     78.75 o 
  -8   3   2     2911.57     2855.64     34.35 o 
  -7   3   2     9959.22     9498.02     77.75 o 
  -6   3   2      104.21       94.80      6.88 o 
  -5   3   2     8616.33     9001.13     67.93 o 
  -4   3   2     2767.83     2621.08     30.93 o 
  -3   3   2    30941.56    31418.99    226.49 o 
  -2   3   2    10482.97    11139.67     76.48 o 
  -1   3   2     1362.79     1379.10     10.45 o 
   0   3   2    18740.82    19868.46     96.95 o 
   1   3   2       92.05      137.44      4.34 o 
   2   3   2      576.85      610.00     11.65 o 
   3   3   2     1724.67     1730.42     15.16 o 
   4   3   2     3766.50     3663.59     38.91 o 
   5   3   2    14576.37    14513.47     97.81 o 
   6   3   2     4303.09     4266.86     53.60 o 
   7   3   2      342.64      395.08     23.22 o 
   8   3   2     1714.08     1728.88     32.47 o 
   9   3   2     5909.69     5831.16     74.05 o 
  10   3   2      423.09      415.86     21.62 o 
  11   3   2       24.09       21.64     11.58 o 
  12   3   2      211.37      209.46     20.28 o 
 -13   4   2     1923.41     1959.79     50.02 o 
 -12   4   2       83.87      101.13     16.63 o 
 -11   4   2      252.67      294.52     20.86 o 
 -10   4   2     6049.89     5870.93     80.32 o 
  -9   4   2     2479.31     2446.97     33.29 o 
  -8   4   2     5094.59     5136.86     84.16 o 
  -7   4   2      640.29      717.74     16.15 o 
  -6   4   2     8900.26     8569.31     68.03 o 
  -5   4   2     6578.33     6325.44     61.99 o 
  -4   4   2      255.09      388.80     12.81 o 
  -3   4   2     3063.40     3207.70     28.37 o 
  -2   4   2    28843.47    29090.84    160.29 o 
  -1   4   2     1246.84     1407.98     11.54 o 
   0   4   2       77.50      134.86      7.56 o 
   1   4   2      392.18      388.71      6.52 o 
   2   4   2     9794.12     9677.11     56.77 o 
   3   4   2     7783.74     7955.64     51.86 o 
   4   4   2    15630.10    16397.77    125.44 o 
   5   4   2        5.72       23.75      4.77 o 
   6   4   2     1924.65     1821.78     23.81 o 
   7   4   2     8968.79     8668.73     83.28 o 
   8   4   2     2515.91     2564.63     42.95 o 
   9   4   2      185.25      208.09     15.97 o 
  10   4   2     1406.34     1411.24     35.43 o 
  11   4   2     1897.67     1810.55     42.46 o 
  12   4   2      166.87      171.72     19.21 o 
 -13   5   2      282.85      301.66     24.43 o 
 -12   5   2     4981.05     4988.88     79.90 o 
 -11   5   2     1374.82     1237.33     39.63 o 
 -10   5   2     4099.85     3885.26     57.56 o 
  -9   5   2     1438.68     1385.80     24.98 o 
  -8   5   2     3957.03     3853.01     50.26 o 
  -7   5   2     8300.28     8438.74     86.51 o 
  -6   5   2     9348.01     9576.68     74.94 o 
  -5   5   2       24.45       73.15     23.75 o 
  -4   5   2    15965.74    15661.00    107.29 o 
  -3   5   2     2039.80     1830.73     16.58 o 
  -2   5   2    23201.96    24271.00    135.55 o 
  -1   5   2     2864.31     2694.77     25.45 o 
   0   5   2    21877.97    22510.22    126.48 o 
   1   5   2      406.09      364.21      7.63 o 
   2   5   2     8326.19     8517.15     77.64 o 
   3   5   2        3.83       18.37      4.71 o 
   4   5   2     3105.90     2950.27     35.23 o 
   5   5   2     1707.47     1662.96     28.99 o 
   6   5   2     3615.89     3477.19     37.31 o 
   7   5   2      263.98      331.28     13.87 o 
   8   5   2     6554.92     6652.82     77.66 o 
   9   5   2     5328.26     5124.29     68.64 o 
  10   5   2      705.80      675.07     26.30 o 
  11   5   2       31.14       46.10     12.66 o 
  12   5   2     1924.96     1996.48     47.01 o 
 -13   6   2     1071.44     1062.60     38.30 o 
 -12   6   2      265.25      243.57     21.21 o 
 -11   6   2      892.25      988.23     32.20 o 
 -10   6   2     2424.02     2424.69     43.99 o 
  -9   6   2     2664.58     2586.83     35.30 o 
  -8   6   2      387.73      364.29     13.46 o 
  -7   6   2      168.28      170.23      9.54 o 
  -6   6   2     2258.71     2130.82     27.26 o 
  -5   6   2    12955.25    13529.87    116.23 o 
  -4   6   2     1185.86     1356.60     18.64 o 
  -3   6   2     2007.38     1927.98     25.25 o 
  -2   6   2     8985.83     9280.31     56.33 o 
  -1   6   2    20468.05    21049.38    136.45 o 
   0   6   2        5.60       18.34      3.61 o 
   1   6   2    12202.36    12660.07     89.18 o 
   2   6   2     4933.12     5168.41     36.39 o 
   3   6   2    22338.40    22017.62    344.86 o 
   4   6   2     2663.31     2578.28     46.38 o 
   5   6   2      833.39      905.49     14.52 o 
   6   6   2     2192.80     2249.44     29.29 o 
   7   6   2    12836.62    12542.26     97.99 o 
   8   6   2      213.56      197.17     14.76 o 
   9   6   2      363.85      408.53     20.38 o 
  10   6   2     1412.40     1330.87     34.49 o 
  11   6   2     5125.83     5133.83     75.47 o 
 -12   7   2     3803.47     3987.86     70.51 o 
 -11   7   2      965.54      969.44     34.03 o 
 -10   7   2      871.20      879.04     26.57 o 
  -9   7   2      852.89      905.72     21.17 o 
  -8   7   2    10092.42     9861.42     82.84 o 
  -7   7   2      604.12      577.62     18.73 o 
  -6   7   2     4244.24     4167.26     64.53 o 
  -5   7   2       19.21       20.95      7.06 o 
  -4   7   2    36549.61    37594.88    210.11 o 
  -3   7   2     5376.47     5902.53     40.48 o 
  -2   7   2    19555.73    20003.82    113.93 o 
  -1   7   2      350.29      427.96      9.99 o 
   0   7   2    21926.16    21807.83    230.18 o 
   1   7   2     1737.85     1606.10     18.64 o 
   2   7   2    12124.61    12136.94     74.27 o 
   3   7   2     6909.80     7191.85     49.18 o 
   4   7   2     9222.69     8903.41     71.45 o 
   5   7   2      343.50      349.96     10.76 o 
   6   7   2     3836.33     3815.10     41.30 o 
   7   7   2      685.81      751.11     18.19 o 
   8   7   2     8181.44     8347.74     91.36 o 
   9   7   2      926.73      834.92     26.26 o 
  10   7   2      906.73      934.18     29.76 o 
  11   7   2        1.63       26.62     11.89 o 
 -12   8   2        1.29       22.70     12.94 o 
 -11   8   2     1585.13     1543.49     37.16 o 
 -10   8   2        5.51        1.42     12.88 o 
  -9   8   2     6669.37     6617.79     64.84 o 
  -8   8   2      372.64      382.80     21.07 o 
  -7   8   2     2090.51     2192.49     30.19 o 
  -6   8   2      687.53      707.72     16.17 o 
  -5   8   2    10662.68    10500.97     80.87 o 
  -4   8   2      140.83      186.73     15.85 o 
  -3   8   2     1018.67      961.25     19.66 o 
  -2   8   2       60.44       55.87      4.01 o 
  -1   8   2    33416.59    33162.31    211.69 o 
   0   8   2      718.75      747.57     35.23 o 
   1   8   2     9813.88     9850.01     66.03 o 
   2   8   2     2277.46     2503.77     22.77 o 
   3   8   2    16476.11    16372.09     98.92 o 
   4   8   2       11.89       19.81      3.99 o 
   5   8   2      642.97      602.74     13.65 o 
   6   8   2      178.78      173.03     10.24 o 
   7   8   2     7495.78     7295.47     66.86 o 
   8   8   2      163.19      147.88     13.66 o 
   9   8   2      860.61      832.67     26.73 o 
  10   8   2      248.63      237.78     18.27 o 
  11   8   2     6067.38     5951.81    118.07 o 
 -12   9   2     6417.36     6334.13    128.41 o 
 -11   9   2      115.41      100.04     15.90 o 
 -10   9   2     1397.17     1376.05     33.31 o 
  -9   9   2      436.24      433.43     21.04 o 
  -8   9   2     7742.30     7822.90     71.37 o 
  -7   9   2      188.85      208.65     10.01 o 
  -6   9   2      921.76      957.02     19.50 o 
  -5   9   2      543.56      525.18     13.73 o 
  -4   9   2    14147.22    13755.57     97.03 o 
  -3   9   2      342.40      341.99      7.97 o 
  -2   9   2      852.86      739.19     12.61 o 
  -1   9   2     6016.09     6434.61     51.11 o 
   0   9   2    44189.10    45844.96    307.09 o 
   1   9   2      294.08      317.06      8.75 o 
   2   9   2    16753.47    16964.23    114.64 o 
   3   9   2      891.30      977.69     14.42 o 
   4   9   2    19864.64    19678.11    118.49 o 
   5   9   2       67.19       68.21      5.46 o 
   6   9   2     4108.60     4134.51     44.55 o 
   7   9   2      143.31      201.26     20.68 o 
   8   9   2     8456.09     8316.28    105.73 o 
   9   9   2      368.87      374.73     19.86 o 
  10   9   2     2220.34     2126.58     44.23 o 
  11   9   2       48.64       64.54     14.74 o 
 -12  10   2        9.53       17.13     11.38 o 
 -11  10   2     1370.28     1397.73     36.42 o 
 -10  10   2      787.63      718.78     23.88 o 
  -9  10   2     7665.40     7548.97     64.28 o 
  -8  10   2      659.30      639.15     16.18 o 
  -7  10   2     2047.42     2052.88     26.64 o 
  -6  10   2     2218.50     2150.22     29.70 o 
  -5  10   2    10998.68    11060.20     74.19 o 
  -4  10   2       21.47       29.96      4.39 o 
  -3  10   2      209.90      213.85      6.80 o 
  -2  10   2       96.09      145.82      7.85 o 
  -1  10   2    24553.02    25221.17    166.72 o 
   0  10   2       35.59       19.55      5.15 o 
   1  10   2     2237.21     2306.43     24.28 o 
   2  10   2      435.48      470.64     15.75 o 
   3  10   2    13664.48    13958.49     87.75 o 
   4  10   2        8.21       14.85      4.37 o 
   5  10   2     1160.02     1097.06     17.84 o 
   6  10   2      638.65      653.41     15.31 o 
   7  10   2    13002.30    12841.04    114.65 o 
   8  10   2     1517.05     1523.63     33.64 o 
   9  10   2      131.25      102.98     13.31 o 
  10  10   2      223.23      224.47     18.54 o 
  11  10   2     4145.20     4326.93     69.28 o 
 -12  11   2     5429.99     5662.37     69.02 o 
 -11  11   2      374.12      361.56     22.92 o 
 -10  11   2     1945.87     1942.35     42.97 o 
  -9  11   2      163.05      181.91     11.34 o 
  -8  11   2    10466.83     9992.67     76.56 o 
  -7  11   2      715.91      661.99     19.70 o 
  -6  11   2     5097.08     4881.38     49.90 o 
  -5  11   2        7.86       12.76      4.83 o 
  -4  11   2    10916.79    10902.81     72.34 o 
  -3  11   2       16.83       16.43      3.78 o 
  -2  11   2     2328.52     2274.33     26.19 o 
  -1  11   2     1297.55     1224.43     18.01 o 
   0  11   2    11032.46    11343.84     90.16 o 
   1  11   2     2168.38     2138.58     28.14 o 
   2  11   2     3604.10     3637.98     31.50 o 
   3  11   2     1735.04     1816.04     19.15 o 
   4  11   2    12606.97    12651.50     75.88 o 
   5  11   2     1759.17     1735.64     23.54 o 
   6  11   2     5935.46     5752.98     58.45 o 
   7  11   2      421.62      451.41     16.43 o 
   8  11   2     5713.29     5720.52     60.95 o 
   9  11   2       13.22        4.98      9.54 o 
  10  11   2      688.33      707.60     27.67 o 
 -11  12   2     2112.51     2126.42     44.15 o 
 -10  12   2     1159.55     1152.66     33.02 o 
  -9  12   2     7169.26     7138.16     63.25 o 
  -8  12   2       50.35       55.43      8.36 o 
  -7  12   2      119.41      118.22      8.88 o 
  -6  12   2     5356.03     5266.24     69.07 o 
  -5  12   2     9413.87     9058.69     64.89 o 
  -4  12   2     1599.26     1561.62     19.65 o 
  -3  12   2     1293.08     1220.27     16.20 o 
  -2  12   2     2738.47     2671.15     30.10 o 
  -1  12   2    12120.30    11921.31     90.73 o 
   0  12   2     2727.07     2844.52     41.63 o 
   1  12   2      359.50      323.61     11.86 o 
   2  12   2     1193.64     1043.22     16.44 o 
   3  12   2    12338.92    12004.76     71.63 o 
   4  12   2     1711.90     1682.94     18.54 o 
   5  12   2        2.55       13.34      5.75 o 
   6  12   2     2641.53     2616.48     36.89 o 
   7  12   2     6535.40     6427.31     64.28 o 
   8  12   2        4.36       21.80      8.55 o 
   9  12   2     1270.68     1239.83     33.11 o 
  10  12   2      294.39      291.79     20.54 o 
 -11  13   2     1015.84     1098.89     28.64 o 
 -10  13   2       34.30       33.65      8.77 o 
  -9  13   2      406.33      510.90     17.64 o 
  -8  13   2     2169.59     2166.55     30.38 o 
  -7  13   2      766.67      767.37     25.73 o 
  -6  13   2     1691.12     1782.74     28.40 o 
  -5  13   2     1999.40     2018.34     24.44 o 
  -4  13   2     5910.90     5922.45     46.72 o 
  -3  13   2     2807.77     2815.91     27.27 o 
  -2  13   2     1096.51     1041.42     21.73 o 
  -1  13   2      694.49      649.22     17.76 o 
   0  13   2    11625.40    11473.32     93.97 o 
   1  13   2     7481.47     7264.23     66.61 o 
   2  13   2     3678.85     3701.85     34.89 o 
   3  13   2      476.84      475.37     11.66 o 
   4  13   2     4178.62     4220.64     39.42 o 
   5  13   2     3251.54     3177.31     33.70 o 
   6  13   2     1287.96     1294.93     21.96 o 
   7  13   2        0.76       18.36      6.79 o 
   8  13   2     2503.62     2497.46     38.35 o 
   9  13   2      878.10      874.00     29.07 o 
  10  13   2      355.23      453.81     33.77 o 
 -11  14   2      280.89      320.52     21.48 o 
 -10  14   2     2518.17     2639.51     37.33 o 
  -9  14   2     1836.16     1992.35     30.94 o 
  -8  14   2     2019.34     2082.80     33.97 o 
  -7  14   2      100.51       90.96     10.31 o 
  -6  14   2     7497.77     7094.83     91.93 o 
  -5  14   2     4050.13     3843.85     43.14 o 
  -4  14   2     2267.90     2191.71     25.06 o 
  -3  14   2      540.96      594.26     21.08 o 
  -2  14   2       33.29       52.29      8.55 o 
  -1  14   2     2528.71     2473.60     33.40 o 
   0  14   2     3215.05     3125.24     54.47 o 
   1  14   2      246.55      293.42     14.65 o 
   2  14   2     5635.10     5222.30     73.51 o 
   3  14   2     6661.38     6571.38     43.56 o 
   4  14   2      561.05      578.37     11.96 o 
   5  14   2       60.45       71.95      7.15 o 
   6  14   2     1526.44     1548.69     25.80 o 
   7  14   2     2327.84     2337.26     33.30 o 
   8  14   2     2165.06     2167.34     45.22 o 
   9  14   2       13.28       39.36     16.76 o 
 -10  15   2      168.67      233.20     17.73 o 
  -9  15   2     1124.59     1153.93     30.15 o 
  -8  15   2      755.29      652.50     23.29 o 
  -7  15   2     7731.16     7503.36    101.50 o 
  -6  15   2       98.60      140.10     16.74 o 
  -5  15   2     1284.10     1204.32     34.68 o 
  -4  15   2     1116.16      975.50     38.66 o 
  -3  15   2     1134.07     1134.76     22.95 o 
  -2  15   2      685.80      649.72     25.37 o 
  -1  15   2     1183.06     1182.95     23.32 o 
   0  15   2     3433.39     3437.75     42.04 o 
   1  15   2    14711.09    14604.61    118.28 o 
   2  15   2       12.49       12.16      6.58 o 
   3  15   2     2510.64     2527.61     27.59 o 
   4  15   2     1918.74     1904.02     24.19 o 
   5  15   2     3703.33     3686.48     40.43 o 
   6  15   2      239.40      244.63     14.32 o 
   7  15   2       79.73       61.89      9.83 o 
   8  15   2      467.76      497.85     27.54 o 
   9  15   2     3732.81     3881.13     65.60 o 
 -10  16   2     4284.37     4753.81     66.55 o 
  -9  16   2      771.60      823.01     30.53 o 
  -8  16   2      510.36      548.94     22.68 o 
  -7  16   2        1.32        4.44     11.58 o 
  -6  16   2     7920.77     7693.07    102.96 o 
  -5  16   2     1594.74     1543.69     40.13 o 
  -4  16   2      381.86      395.31     22.38 o 
  -3  16   2     1594.85     1484.91     37.59 o 
  -2  16   2     9185.98     8832.97    164.55 o 
  -1  16   2       84.02       87.49      9.58 o 
   0  16   2     1198.33     1135.44     28.78 o 
   1  16   2      278.87      265.01     13.35 o 
   2  16   2    10314.14    10197.20     77.39 o 
   3  16   2     1515.88     1440.24     30.35 o 
   4  16   2      284.33      273.07     11.05 o 
   5  16   2      141.07      184.09     11.66 o 
   6  16   2     5440.06     5459.58     54.07 o 
   7  16   2      264.72      258.71     14.32 o 
   8  16   2     2157.61     2256.63     58.94 o 
  -9  17   2     1519.39     1580.98     36.58 o 
  -8  17   2        1.47       -4.51      9.80 o 
  -7  17   2     5598.75     5474.04     86.50 o 
  -6  17   2        7.69        9.06     12.47 o 
  -5  17   2     3924.94     3854.60     91.15 o 
  -4  17   2       31.51       14.71     11.77 o 
  -3  17   2    10084.43     9631.27    134.50 o 
  -2  17   2        1.02       26.35      7.92 o 
  -1  17   2     1103.39     1000.54     22.94 o 
   0  17   2      399.29      370.31     15.47 o 
   1  17   2     4941.55     4882.38     52.25 o 
   2  17   2        9.40       16.60      9.79 o 
   3  17   2        7.89       13.52      7.50 o 
   4  17   2      759.18      779.83     17.40 o 
   5  17   2     5225.33     5379.53     52.80 o 
   6  17   2       89.81      102.83     10.95 o 
   7  17   2      170.99      157.05     19.31 o 
   8  17   2        5.78        7.13     10.76 o 
  -9  18   2      179.39      170.26     22.79 o 
  -8  18   2      339.66      365.84     26.55 o 
  -7  18   2      227.64      222.63     22.29 o 
  -6  18   2     5043.79     5263.97     84.47 o 
  -5  18   2       69.05       89.01     30.14 o 
  -4  18   2      491.15      475.37     25.27 o 
  -3  18   2       24.87       69.20     20.72 o 
  -2  18   2     9440.90     8923.41    110.95 o 
  -1  18   2        2.12       23.03     11.04 o 
   0  18   2      816.00      808.71     21.71 o 
   1  18   2      539.37      556.20     19.13 o 
   2  18   2     4152.32     4137.10     44.13 o 
   3  18   2        0.10        8.33      7.23 o 
   4  18   2     1014.43     1096.40     31.64 o 
   5  18   2        4.24       33.98      8.24 o 
   6  18   2     3400.92     3401.44     42.36 o 
   7  18   2       59.95       87.90     13.06 o 
  -8  19   2       28.21       90.09     19.31 o 
  -7  19   2     5661.74     5755.31     93.33 o 
  -6  19   2        0.66       38.68     14.65 o 
  -5  19   2      639.80      597.10     29.74 o 
  -4  19   2      366.98      426.67     25.88 o 
  -3  19   2     3832.36     3933.57    165.61 o 
  -2  19   2      249.55      287.78     21.14 o 
  -1  19   2     2390.89     2190.33     48.01 o 
   0  19   2      444.54      452.50     16.32 o 
   1  19   2     5441.78     5437.30     71.06 o 
   2  19   2       22.03       31.55      8.06 o 
   3  19   2      107.78       99.99     10.41 o 
   4  19   2       38.71       36.61      9.68 o 
   5  19   2     5236.56     5460.70     64.33 o 
   6  19   2      190.35      200.00     21.59 o 
   7  19   2       96.99       43.81     24.44 o 
  -7  20   2        1.39        9.23     14.16 o 
  -6  20   2     4420.64     4627.77     81.97 o 
  -5  20   2      507.50      504.30     23.25 o 
  -4  20   2      670.31      597.91     24.38 o 
  -3  20   2      225.26      231.47     32.54 o 
  -2  20   2     4310.41     4359.02     80.33 o 
  -1  20   2      824.08      825.03     26.68 o 
   0  20   2      291.16      265.16     17.80 o 
   1  20   2      182.22      236.14     13.73 o 
   2  20   2     1929.34     2041.16     35.57 o 
   3  20   2      669.69      663.53     23.43 o 
   4  20   2      967.37     1141.79     29.88 o 
   5  20   2        0.96       60.21     16.08 o 
   6  20   2     2317.90     2404.52     66.19 o 
  -6  21   2      619.33      603.63     32.91 o 
  -5  21   2      254.38      259.62     19.79 o 
  -4  21   2      481.21      470.65     23.10 o 
  -3  21   2     3362.19     3492.88     55.54 o 
  -2  21   2      349.84      375.18     25.20 o 
  -1  21   2      242.56      293.46     19.11 o 
   0  21   2     2576.60     2542.38     69.97 o 
   1  21   2     3775.43     3889.41     84.20 o 
   2  21   2      460.36      454.05     19.57 o 
   3  21   2       74.93      110.78     15.35 o 
   4  21   2      881.16      967.68     37.00 o 
   5  21   2     2281.14     2336.24     56.58 o 
  -5  22   2     2020.65     2218.72     74.37 o 
  -4  22   2      157.88      110.44     23.73 o 
  -3  22   2      392.06      425.21     22.75 o 
  -2  22   2     1566.22     1573.37     43.81 o 
  -1  22   2     2717.43     2720.21     49.35 o 
   0  22   2      738.57      882.27     29.31 o 
   1  22   2       19.86        9.34     15.05 o 
   2  22   2     3178.16     3397.61     55.12 o 
   3  22   2     2248.21     2477.01     61.41 o 
   4  22   2      196.09      168.83     21.35 o 
  -3  23   2     1192.04     1280.81     36.04 o 
  -2  23   2      290.06      277.04     20.62 o 
  -1  23   2      421.04      459.88     30.77 o 
   0  23   2     1661.79     1697.68     40.11 o 
   1  23   2     2683.00     2785.45     51.39 o 
   2  23   2     1055.54     1248.34     49.38 o 
 -13   0   3     2052.26     1893.70     68.30 o 
 -11   0   3     4007.55     3659.38     87.93 o 
  -9   0   3      662.12      659.89     27.50 o 
  -7   0   3    10795.40    10025.43     99.98 o 
  -5   0   3    11235.03    11064.12    103.27 o 
  -3   0   3     5773.62     5912.64     63.61 o 
  -1   0   3    25461.09    23732.01   1501.63 o 
   1   0   3    29896.63    33680.90    231.45 o 
   3   0   3     1222.94      905.51     26.67 o 
   5   0   3    12730.10    12858.16    107.49 o 
   7   0   3     5779.87     5660.14     88.36 o 
   9   0   3     3485.37     3293.23     70.20 o 
  11   0   3     5847.65     5547.35    114.73 o 
 -13   1   3      172.23      195.51     20.70 o 
 -12   1   3     2762.05     2812.51     83.68 o 
 -11   1   3      766.62      726.78     41.62 o 
 -10   1   3     1351.65     1263.39     34.12 o 
  -9   1   3       22.65       49.71      7.68 o 
  -8   1   3     9028.19     8937.49     70.00 o 
  -7   1   3        5.34        6.57      4.22 o 
  -6   1   3     2273.40     2408.36     24.72 o 
  -5   1   3      301.21      326.82      8.52 o 
  -4   1   3    22463.48    22722.49    157.57 o 
  -3   1   3      303.42      391.75     14.16 o 
  -2   1   3     4976.84     5131.03     40.58 o 
  -1   1   3    16947.86    17170.38    144.42 o 
   0   1   3    15634.41    16036.11     95.75 o 
   1   1   3    35338.57    37247.54    195.11 o 
   2   1   3      160.25      156.05      6.73 o 
   3   1   3      973.03     1143.73     49.27 o 
   4   1   3    31337.74    31009.49    223.26 o 
   5   1   3      533.15      518.49     12.19 o 
   6   1   3     1877.22     1926.38     30.68 o 
   7   1   3       35.34       43.66      9.28 o 
   8   1   3     6939.77     6743.09     73.92 o 
   9   1   3      135.41      137.47     13.29 o 
  10   1   3      460.52      436.75     20.97 o 
  11   1   3      228.40      279.84     19.63 o 
 -13   2   3     1973.38     2113.67     51.37 o 
 -12   2   3       39.30       73.69     14.63 o 
 -11   2   3     2926.79     2941.34     54.95 o 
 -10   2   3     1677.28     1732.87     39.57 o 
  -9   2   3     3144.64     3166.35     74.16 o 
  -8   2   3      711.82      746.90     25.71 o 
  -7   2   3     5323.85     5290.02     43.65 o 
  -6   2   3     6220.84     6342.65     48.34 o 
  -5   2   3      119.41       65.38      6.05 o 
  -4   2   3     4555.12     5050.35     37.57 o 
  -3   2   3    25160.15    25669.06    175.57 o 
  -2   2   3      960.30      863.25     11.88 o 
  -1   2   3    51787.44    53111.90    870.63 o 
   0   2   3    28538.88    29864.15    163.36 o 
   1   2   3     4812.55     4707.32     46.66 o 
   2   2   3    10638.35    11181.41     65.02 o 
   3   2   3    16602.16    16732.67    125.60 o 
   4   2   3       65.21       82.92     10.62 o 
   5   2   3     5415.66     5458.54     44.93 o 
   6   2   3     2279.17     2218.52     25.53 o 
   7   2   3     6642.55     6751.33     70.69 o 
   8   2   3      985.82      956.26     24.65 o 
   9   2   3     1970.85     1884.45     36.52 o 
  10   2   3     1042.02      996.20     28.79 o 
  11   2   3     3364.73     3327.11     59.33 o 
 -13   3   3     1118.89     1124.35     37.93 o 
 -12   3   3     4676.64     4540.39     79.12 o 
 -11   3   3     2978.45     2816.15     53.75 o 
 -10   3   3      120.30      109.77     14.51 o 
  -9   3   3     9505.52     9364.08     83.96 o 
  -8   3   3    12604.32    12533.99    102.38 o 
  -7   3   3     1158.72     1204.92     21.38 o 
  -6   3   3     3351.63     3468.45     31.59 o 
  -5   3   3      727.25      622.46     13.00 o 
  -4   3   3    32693.35    33008.04    222.15 o 
  -3   3   3     6792.21     6767.76     53.14 o 
  -2   3   3     1079.44     1198.03     19.82 o 
  -1   3   3    10533.94    10437.24     93.99 o 
   0   3   3    17244.28    17928.84    100.94 o 
   1   3   3     2741.71     2990.41     24.37 o 
   2   3   3        3.28        2.90      3.19 o 
   3   3   3     2763.65     2737.71     22.06 o 
   4   3   3    10813.35    10702.25     88.63 o 
   5   3   3     5621.05     5798.99     57.98 o 
   6   3   3        4.34        9.82      4.94 o 
   7   3   3     3425.56     3395.00     45.82 o 
   8   3   3     9449.72     9157.98     91.40 o 
   9   3   3      764.93      776.77     24.52 o 
  10   3   3      543.59      473.40     23.23 o 
  11   3   3     1351.63     1382.23     71.71 o 
 -13   4   3     1633.15     1794.53     58.38 o 
 -12   4   3      740.40      657.00     29.32 o 
 -11   4   3     1283.13     1318.66     36.32 o 
 -10   4   3     7090.66     6843.80     87.96 o 
  -9   4   3     1699.63     1713.41     28.96 o 
  -8   4   3      823.55      805.33     19.00 o 
  -7   4   3     5539.33     5534.66     54.17 o 
  -6   4   3     9704.37    10602.72    115.95 o 
  -5   4   3     3680.09     3851.58     53.31 o 
  -4   4   3        2.42        5.79      4.62 o 
  -3   4   3    18145.06    18369.92    127.92 o 
  -2   4   3    34048.48    34536.43    229.09 o 
  -1   4   3     7223.42     7185.46     54.34 o 
   0   4   3        4.13        6.28      2.01 o 
   1   4   3     7119.47     7320.09     46.20 o 
   2   4   3    13449.89    13942.40     79.58 o 
   3   4   3    11104.67    11191.62     67.02 o 
   4   4   3      147.09      148.76      8.56 o 
   5   4   3     1600.01     1642.75     26.32 o 
   6   4   3    10953.30    10893.16     80.69 o 
   7   4   3     4418.74     4448.78     53.96 o 
   8   4   3        0.09       24.01      8.66 o 
   9   4   3     1308.25     1372.69     39.97 o 
  10   4   3     1457.14     1514.80     37.98 o 
  11   4   3     2544.79     2690.78     53.17 o 
 -13   5   3     2929.89     2976.43     61.88 o 
 -12   5   3     2780.42     2667.98     55.37 o 
 -11   5   3     2290.29     2104.26     46.42 o 
 -10   5   3     4655.83     4593.62     68.40 o 
  -9   5   3     6843.38     6832.86     72.12 o 
  -8   5   3     8718.78     8495.65     77.05 o 
  -7   5   3     4886.96     4924.91     47.81 o 
  -6   5   3        3.20        5.31      5.68 o 
  -5   5   3     3104.42     2930.37     30.51 o 
  -4   5   3    20986.95    21429.63    141.88 o 
  -3   5   3    15144.86    15368.18    109.67 o 
  -2   5   3       94.44      127.58     15.67 o 
  -1   5   3    16774.99    17033.91    149.06 o 
   0   5   3    10279.33    10312.33     65.10 o 
   1   5   3    19734.21    20085.15    114.08 o 
   2   5   3       92.82      104.54      4.64 o 
   3   5   3     6916.97     6698.13     68.47 o 
   4   5   3     2185.77     2123.29     23.86 o 
   5   5   3     5996.39     6126.27     60.63 o 
   6   5   3       43.82       55.42      9.15 o 
   7   5   3     1929.33     1818.93     32.15 o 
   8   5   3     8484.76     8235.71     91.29 o 
   9   5   3     2382.42     2385.78     44.73 o 
  10   5   3        9.12       14.87     10.45 o 
  11   5   3     2659.97     2613.54     52.37 o 
 -13   6   3      116.14      131.81     19.16 o 
 -12   6   3      673.88      569.05     27.88 o 
 -11   6   3     1582.10     1525.25     51.51 o 
 -10   6   3     7952.17     7786.47     94.76 o 
  -9   6   3      253.42      254.73     13.39 o 
  -8   6   3      219.73      212.32     11.56 o 
  -7   6   3      453.37      432.68     15.96 o 
  -6   6   3     9461.08     9116.13     72.71 o 
  -5   6   3      775.03      815.51     15.19 o 
  -4   6   3     2803.85     3133.47     30.64 o 
  -3   6   3    16532.80    17315.04    115.70 o 
  -2   6   3    37139.33    38206.48    236.63 o 
  -1   6   3      222.23      219.83      7.47 o 
   0   6   3     4699.65     5039.80     44.67 o 
   1   6   3     1582.99     1480.35     17.56 o 
   2   6   3    27669.80    28268.26    159.66 o 
   3   6   3     2054.83     2028.21     20.28 o 
   4   6   3      368.07      352.96     11.58 o 
   5   6   3      704.13      677.50     18.58 o 
   6   6   3     6674.76     6545.08     58.97 o 
   7   6   3     1388.16     1347.55     29.64 o 
   8   6   3      137.24      101.46     12.87 o 
   9   6   3      752.81      708.78     25.74 o 
  10   6   3     3338.95     3434.43     57.88 o 
  11   6   3     1009.94     1034.63     34.36 o 
 -13   7   3     3317.95     3507.47     67.55 o 
 -12   7   3     1269.04     1219.62     52.60 o 
 -11   7   3     2427.51     2394.18     49.78 o 
 -10   7   3      293.64      267.91     14.67 o 
  -9   7   3     4244.61     4266.77     48.26 o 
  -8   7   3     1526.62     1539.47     25.70 o 
  -7   7   3     8940.50     8764.10     64.56 o 
  -6   7   3      185.14      222.80      9.85 o 
  -5   7   3     5107.68     4804.85     50.75 o 
  -4   7   3       17.70       19.10      4.42 o 
  -3   7   3    19453.56    20184.71    115.91 o 
  -2   7   3     1585.55     1843.95     15.39 o 
  -1   7   3    26239.49    26806.62    183.33 o 
   0   7   3      103.60       75.42      8.02 o 
   1   7   3     8665.40     8426.45     88.71 o 
   2   7   3     1965.95     2154.12     28.59 o 
   3   7   3    17419.29    17780.62    106.46 o 
   4   7   3     2231.57     2369.30     26.87 o 
   5   7   3     6161.58     6206.99     56.73 o 
   6   7   3       77.24      101.56     10.04 o 
   7   7   3     3500.76     3403.24     40.46 o 
   8   7   3     2119.94     2080.64     39.85 o 
   9   7   3     1837.03     1962.89     64.19 o 
  10   7   3      196.16      213.10     18.47 o 
  11   7   3     2275.01     2195.91     48.16 o 
 -12   8   3      290.65      273.25     22.00 o 
 -11   8   3       27.91       19.30     11.08 o 
 -10   8   3     6450.11     6369.65     65.24 o 
  -9   8   3        0.58       -1.46      6.16 o 
  -8   8   3      793.46      801.29     16.93 o 
  -7   8   3      333.41      364.59     14.00 o 
  -6   8   3    12208.92    11967.16     91.99 o 
  -5   8   3      107.83      142.91      7.94 o 
  -4   8   3      209.02      183.05     15.04 o 
  -3   8   3      184.14      208.73      9.14 o 
  -2   8   3    43111.18    44768.96    245.40 o 
  -1   8   3     1463.26     1588.12     20.33 o 
   0   8   3     1268.66     1333.19     18.67 o 
   1   8   3      382.99      389.10      8.77 o 
   2   8   3    26541.53    26747.10    153.19 o 
   3   8   3     1232.99     1258.29     23.08 o 
   4   8   3      274.36      279.55      8.62 o 
   5   8   3     1210.93     1310.70     28.20 o 
   6   8   3    13618.55    13712.11    105.50 o 
   7   8   3       21.01       55.66     19.23 o 
   8   8   3       14.40        9.19      8.89 o 
   9   8   3      195.62      256.82     19.01 o 
  10   8   3     6350.92     6339.45    112.96 o 
  11   8   3       39.80       17.52     12.28 o 
 -12   9   3       58.01       56.47     12.32 o 
 -11   9   3     2804.95     2677.21     44.25 o 
 -10   9   3      569.30      578.78     17.49 o 
  -9   9   3     3798.58     3740.94     40.27 o 
  -8   9   3      502.27      435.62     14.96 o 
  -7   9   3     8318.90     8020.73     70.49 o 
  -6   9   3       53.80       70.63      7.27 o 
  -5   9   3    10829.57    10768.73     82.85 o 
  -4   9   3      113.92      156.44      7.42 o 
  -3   9   3     3552.29     3634.11     28.19 o 
  -2   9   3     1925.05     2015.44     17.62 o 
  -1   9   3    20011.13    20451.66    145.88 o 
   0   9   3     5001.32     5399.27     39.11 o 
   1   9   3    13938.05    14226.13     90.39 o 
   2   9   3        6.05       18.12      5.12 o 
   3   9   3     5955.63     5855.02     44.25 o 
   4   9   3     1687.58     1684.57     20.34 o 
   5   9   3     3613.17     3436.82    126.89 o 
   6   9   3        4.93        9.86      6.49 o 
   7   9   3     3753.87     3702.45     44.06 o 
   8   9   3      657.45      687.05     41.24 o 
   9   9   3     1492.48     1474.32     35.82 o 
  10   9   3      485.17      503.99     29.72 o 
 -12  10   3       95.20       98.26     15.64 o 
 -11  10   3      322.76      306.71     27.58 o 
 -10  10   3     9802.25     9894.61     79.56 o 
  -9  10   3       15.63       36.96      7.37 o 
  -8  10   3     2248.35     2133.57     28.38 o 
  -7  10   3      534.07      558.36     16.42 o 
  -6  10   3    13758.99    13432.31    102.55 o 
  -5  10   3     3993.01     4144.60     41.60 o 
  -4  10   3      200.40      217.68      8.56 o 
  -3  10   3     1010.24     1029.38     12.87 o 
  -2  10   3    18513.63    18009.30    123.47 o 
  -1  10   3      430.86      508.18     10.42 o 
   0  10   3      235.24      296.43      6.74 o 
   1  10   3        1.83        1.93      4.76 o 
   2  10   3     6645.44     6303.96     54.51 o 
   3  10   3      182.11      198.89      8.87 o 
   4  10   3     1120.29     1115.04     16.83 o 
   5  10   3      147.09      149.43      8.84 o 
   6  10   3    12508.84    12541.95    102.63 o 
   7  10   3       76.58       93.06     10.08 o 
   8  10   3      399.40      382.79     19.64 o 
   9  10   3       91.43      105.79     14.52 o 
  10  10   3     6460.71     6384.26     85.22 o 
 -12  11   3      479.08      482.18     27.56 o 
 -11  11   3     2733.50     2685.74     42.71 o 
 -10  11   3       73.45       99.72     10.07 o 
  -9  11   3     5033.57     4889.76     48.75 o 
  -8  11   3      303.51      304.64     12.37 o 
  -7  11   3      992.21     1084.26     21.93 o 
  -6  11   3     6407.37     6376.49     59.23 o 
  -5  11   3     5912.63     5994.54     46.08 o 
  -4  11   3     3573.40     3578.12     30.55 o 
  -3  11   3     7458.84     7375.07     50.50 o 
  -2  11   3     1492.96     1491.18     23.53 o 
  -1  11   3     7642.88     7419.38     59.28 o 
   0  11   3     2880.05     2857.18     33.40 o 
   1  11   3     7060.91     6917.60     50.76 o 
   2  11   3       28.48       38.23      8.37 o 
   3  11   3     5148.40     5124.54     41.60 o 
   4  11   3     1233.06     1318.41     20.97 o 
   5  11   3     8969.59     9092.00     68.20 o 
   6  11   3        3.26        4.37      6.23 o 
   7  11   3     3249.26     3263.41     43.13 o 
   8  11   3     1821.94     1721.93     36.90 o 
   9  11   3     2607.04     2611.25     48.61 o 
  10  11   3      127.46      115.73     16.32 o 
 -11  12   3      871.72      829.43     24.97 o 
 -10  12   3     8524.17     8261.01     90.06 o 
  -9  12   3     2640.90     2501.76     33.51 o 
  -8  12   3      585.29      573.77     15.97 o 
  -7  12   3     3036.91     2968.86     46.21 o 
  -6  12   3    10486.39    10362.48     85.39 o 
  -5  12   3     1629.08     1559.57     23.99 o 
  -4  12   3        1.37       15.93      4.15 o 
  -3  12   3     1860.84     1897.35     19.81 o 
  -2  12   3    14409.24    14363.74    103.94 o 
  -1  12   3     5128.77     4947.37     44.69 o 
   0  12   3       17.33        9.16      9.01 o 
   1  12   3      109.16      108.77      5.89 o 
   2  12   3     9309.72     9299.23     57.94 o 
   3  12   3     1036.67     1064.95     15.49 o 
   4  12   3      240.60      271.62     17.67 o 
   5  12   3     4227.68     4191.83     47.93 o 
   6  12   3     7085.34     7043.40     59.39 o 
   7  12   3      468.47      432.58     29.31 o 
   8  12   3       10.09       18.16     10.56 o 
   9  12   3      871.07      856.13     40.04 o 
  10  12   3     2625.81     2806.47    118.04 o 
 -11  13   3      587.28      526.89     21.28 o 
 -10  13   3       47.70       63.20      9.72 o 
  -9  13   3     2640.90     2711.14     58.46 o 
  -8  13   3     3791.59     3843.45     41.44 o 
  -7  13   3      295.75      333.04     14.22 o 
  -6  13   3     1354.93     1383.79     24.35 o 
  -5  13   3     7221.63     7018.82     62.73 o 
  -4  13   3     4103.81     4091.88    101.72 o 
  -3  13   3     1446.43     1292.03     34.57 o 
  -2  13   3      391.33      394.56     18.86 o 
  -1  13   3     7484.56     7288.99     66.42 o 
   0  13   3    10337.43     9958.06     84.65 o 
   1  13   3     3939.65     3884.28     72.78 o 
   2  13   3        9.20       -4.11      5.05 o 
   3  13   3     1884.37     1898.55     24.77 o 
   4  13   3     9796.11     9546.38     85.65 o 
   5  13   3      316.97      377.77     16.85 o 
   6  13   3       17.46       18.94     13.56 o 
   7  13   3     2595.47     2656.29     51.08 o 
   8  13   3     1970.31     2002.87     56.64 o 
   9  13   3     2335.63     2558.16     87.26 o 
 -11  14   3     2244.62     2377.53     55.16 o 
 -10  14   3     1410.72     1482.15     34.32 o 
  -9  14   3      669.30      759.36     34.78 o 
  -8  14   3       97.93       81.57     11.49 o 
  -7  14   3     5572.64     5466.23     81.21 o 
  -6  14   3     6432.11     6204.18     86.18 o 
  -5  14   3     3189.52     3121.15     55.50 o 
  -4  14   3      198.04      211.64     16.96 o 
  -3  14   3     5309.40     5121.57     53.17 o 
  -2  14   3    12269.92    12107.73    100.13 o 
  -1  14   3     6018.98     6053.11     59.51 o 
   0  14   3        3.50       23.44      6.62 o 
   1  14   3     2864.85     2878.92     37.31 o 
   2  14   3     5076.35     4916.91     52.63 o 
   3  14   3     5795.41     5805.91     49.80 o 
   4  14   3      778.25      785.30     15.79 o 
   5  14   3     7765.51     7477.40     72.14 o 
   6  14   3     2951.90     2946.98     42.32 o 
   7  14   3     1165.88     1200.40     28.01 o 
   8  14   3      257.38      252.59     33.98 o 
   9  14   3      863.01      812.53     60.65 o 
 -10  15   3      373.05      401.78     21.28 o 
  -9  15   3      362.18      405.61     20.47 o 
  -8  15   3     4081.46     4219.02     57.28 o 
  -7  15   3      228.26      242.66     26.10 o 
  -6  15   3      404.57      409.89     50.16 o 
  -5  15   3     2141.83     2078.79     45.73 o 
  -4  15   3     8447.63     7680.56     97.35 o 
  -3  15   3     3891.20     3637.81     59.60 o 
  -2  15   3      847.89      911.81     20.35 o 
  -1  15   3     3238.54     3175.41     39.90 o 
   0  15   3     6662.59     6371.47     74.85 o 
   1  15   3      508.70      536.25     17.15 o 
   2  15   3      256.25      328.19     13.49 o 
   3  15   3     1904.62     1929.52     29.69 o 
   4  15   3     6236.95     6124.96     49.31 o 
   5  15   3     1568.33     1692.98     37.18 o 
   6  15   3       48.38       39.60      8.90 o 
   7  15   3      896.77      928.12     22.66 o 
   8  15   3     3472.93     3385.64     76.93 o 
 -10  16   3      220.93      213.35     18.19 o 
  -9  16   3      682.78      740.79     26.11 o 
  -8  16   3      147.71      124.38     13.87 o 
  -7  16   3     2868.11     2991.92     59.83 o 
  -6  16   3     2007.71     1853.48     88.58 o 
  -5  16   3     2122.92     2035.65     46.58 o 
  -4  16   3      175.25      169.20     17.08 o 
  -3  16   3     3664.21     3456.37     63.70 o 
  -2  16   3     3191.22     2878.78     52.70 o 
  -1  16   3      583.38      563.78     22.32 o 
   0  16   3        1.67        9.03      7.09 o 
   1  16   3     3224.53     3281.34     42.72 o 
   2  16   3       99.68      131.62     10.47 o 
   3  16   3     3067.96     2956.52     61.90 o 
   4  16   3     2038.72     2042.10     29.58 o 
   5  16   3     1441.51     1585.07     26.90 o 
   6  16   3     2935.98     2860.85     37.85 o 
   7  16   3     2084.95     2163.70     34.62 o 
   8  16   3       34.29       41.13     13.49 o 
  -9  17   3        6.00        6.71     10.38 o 
  -8  17   3     3561.70     3703.38     68.82 o 
  -7  17   3       93.57       74.71     16.00 o 
  -6  17   3      336.75      362.22     24.00 o 
  -5  17   3      221.25      233.16     20.58 o 
  -4  17   3     8239.93     8093.93    105.43 o 
  -3  17   3       57.55       68.89     20.95 o 
  -2  17   3      194.39      174.15     17.28 o 
  -1  17   3       17.65       30.99     19.28 o 
   0  17   3     5147.46     4996.66     69.95 o 
   1  17   3      332.49      308.10     13.91 o 
   2  17   3       21.33       -3.10      6.55 o 
   3  17   3      469.23      442.65     15.22 o 
   4  17   3     4494.49     4526.88     47.18 o 
   5  17   3       26.56       33.77      9.66 o 
   6  17   3        1.17       -4.26      7.78 o 
   7  17   3       35.91       15.89      9.21 o 
  -9  18   3      721.94      807.77     42.09 o 
  -8  18   3        6.06        7.62     10.84 o 
  -7  18   3     3639.31     3740.60     71.25 o 
  -6  18   3      590.05      546.95     29.29 o 
  -5  18   3     1053.79     1052.75     35.74 o 
  -4  18   3       72.96       81.74     14.88 o 
  -3  18   3     4503.36     4577.00     73.77 o 
  -2  18   3      174.23      144.37     17.15 o 
  -1  18   3     1521.78     1630.57     40.90 o 
   0  18   3     1867.57     1681.95     41.09 o 
   1  18   3     4016.97     3901.36     46.92 o 
   2  18   3       98.21      122.88     11.50 o 
   3  18   3     3536.05     3493.23     41.03 o 
   4  18   3       74.51       71.56     11.96 o 
   5  18   3      408.50      443.05     22.09 o 
   6  18   3      165.05      154.56     12.87 o 
   7  18   3     2972.08     3171.59     62.81 o 
  -8  19   3     2785.86     2674.15     62.26 o 
  -7  19   3      253.17      296.89     24.86 o 
  -6  19   3      148.91      123.14     18.82 o 
  -5  19   3        5.82      -15.98     10.65 o 
  -4  19   3     5062.57     4892.13     79.60 o 
  -3  19   3     1173.06     1149.78     64.11 o 
  -2  19   3      183.72      165.96     18.65 o 
  -1  19   3      178.86      179.75     18.36 o 
   0  19   3     6026.38     6161.50     88.02 o 
   1  19   3       90.05       63.88     12.76 o 
   2  19   3       62.42       51.81      8.97 o 
   3  19   3      411.95      378.89     17.63 o 
   4  19   3     4099.57     4156.18     54.19 o 
   5  19   3       65.36       49.45     11.25 o 
   6  19   3       93.93      114.87     12.50 o 
  -7  20   3     1580.42     1504.61     46.82 o 
  -6  20   3      587.49      542.92     36.57 o 
  -5  20   3     1268.99     1298.31     42.38 o 
  -4  20   3        3.84       14.39     13.90 o 
  -3  20   3     1446.17     1644.10     44.91 o 
  -2  20   3     1994.85     2074.16     70.29 o 
  -1  20   3     2225.61     2191.73     49.96 o 
   0  20   3        4.58       37.94     13.81 o 
   1  20   3     2611.11     2647.85     42.70 o 
   2  20   3     1568.42     1545.43     32.65 o 
   3  20   3     2156.06     2226.17     34.36 o 
   4  20   3        0.97        9.82     11.49 o 
   5  20   3     1554.48     1553.68     41.88 o 
  -6  21   3        1.77      -10.66     19.21 o 
  -5  21   3     1141.02     1188.84     40.85 o 
  -4  21   3     3029.82     2923.76     62.53 o 
  -3  21   3      920.46      913.51     35.28 o 
  -2  21   3       24.22      -10.11     12.73 o 
  -1  21   3     1394.16     1444.67     42.07 o 
   0  21   3     3932.59     4034.29     65.75 o 
   1  21   3      959.30      952.13     29.62 o 
   2  21   3       18.48       25.65     19.86 o 
   3  21   3      630.40      632.24     31.35 o 
   4  21   3     3451.76     3592.29     55.54 o 
  -5  22   3      280.94      290.09     23.90 o 
  -4  22   3       24.95       30.43     16.12 o 
  -3  22   3     1327.12     1381.28     35.95 o 
  -2  22   3     1715.47     1650.84     39.22 o 
  -1  22   3      453.28      432.09     23.07 o 
   0  22   3       10.38       17.20     13.42 o 
   1  22   3     1102.52     1151.77     36.52 o 
   2  22   3     2686.48     2703.17     49.64 o 
   3  22   3      840.75      806.63     35.24 o 
  -3  23   3      580.49      542.84     26.39 o 
  -2  23   3       49.46       59.44     14.90 o 
  -1  23   3     1932.36     2162.14     45.45 o 
   0  23   3     1179.77     1183.53     41.80 o 
   1  23   3     1881.71     2111.92     45.10 o 
 -12   0   4     2679.99     2596.38     75.75 o 
 -10   0   4     4755.92     4696.70     96.57 o 
  -8   0   4     3202.23     3223.76     67.27 o 
  -6   0   4    16549.12    16855.40    152.84 o 
  -4   0   4     4103.19     4036.84     44.11 o 
  -2   0   4     1512.76     1371.06     19.74 o 
   0   0   4    21258.77    21895.38    148.79 o 
   2   0   4    48611.16    48092.71    468.07 o 
   4   0   4    23925.28    25363.57    265.49 o 
   6   0   4     4824.19     4593.47    125.72 o 
   8   0   4     5717.35     5439.37     92.29 o 
  10   0   4     4638.44     4560.36     91.06 o 
 -13   1   4     3902.03     3803.68     69.50 o 
 -12   1   4      707.26      577.29     35.81 o 
 -11   1   4      651.64      617.99     52.76 o 
 -10   1   4      298.48      264.21     17.69 o 
  -9   1   4    11528.98    11268.98     82.28 o 
  -8   1   4      119.01      141.99      8.17 o 
  -7   1   4      138.78      173.59      8.10 o 
  -6   1   4      316.73      294.88     12.29 o 
  -5   1   4    39621.13    39263.48    266.58 o 
  -4   1   4      435.85      517.31     29.53 o 
  -3   1   4        4.88       -1.43      2.68 o 
  -2   1   4     1586.68     1592.96     17.92 o 
  -1   1   4     8266.70     8489.46     56.45 o 
   0   1   4      853.58     1039.21     13.69 o 
   1   1   4    18552.93    20097.97    110.30 o 
   2   1   4      210.52      241.58      6.50 o 
   3   1   4    32437.10    32983.74    234.69 o 
   4   1   4      308.90      383.48     12.74 o 
   5   1   4      160.33      161.93     10.16 o 
   6   1   4        1.97       21.88      7.17 o 
   7   1   4    12772.92    12279.89    110.84 o 
   8   1   4       10.21       14.25      7.97 o 
   9   1   4      906.00      830.43     25.18 o 
  10   1   4      294.19      305.08     19.31 o 
  11   1   4     3454.27     3519.27     58.19 o 
 -13   2   4        6.80       17.87     12.94 o 
 -12   2   4     2941.72     2985.66     66.16 o 
 -11   2   4     1385.52     1199.70     34.22 o 
 -10   2   4     6339.19     6331.53     83.03 o 
  -9   2   4      783.82      799.83     16.55 o 
  -8   2   4     3043.92     2950.90     31.43 o 
  -7   2   4     6956.62     6963.40     54.29 o 
  -6   2   4    16950.52    17300.54    127.99 o 
  -5   2   4        0.15       -5.76      3.84 o 
  -4   2   4     8781.04     8448.75     56.36 o 
  -3   2   4     6575.18     7220.67     70.59 o 
  -2   2   4    34622.16    35123.06    205.72 o 
  -1   2   4      786.72      702.74     11.46 o 
   0   2   4    17451.94    18083.03    102.91 o 
   1   2   4       20.59       65.09      3.97 o 
   2   2   4    21679.32    21888.23    120.84 o 
   3   2   4      812.19      870.07     16.94 o 
   4   2   4     2760.71     2610.92     33.16 o 
   5   2   4     2362.21     2427.93     40.34 o 
   6   2   4    15794.74    15456.85    128.99 o 
   7   2   4      515.74      602.38     32.25 o 
   8   2   4     1946.59     1860.91     36.88 o 
   9   2   4      206.73      175.02     14.98 o 
  10   2   4     2861.65     2779.89     48.54 o 
  11   2   4      150.11      178.06     17.41 o 
 -13   3   4     4946.12     5332.03     90.09 o 
 -12   3   4     3065.02     3014.72     58.19 o 
 -11   3   4      691.45      596.35     26.14 o 
 -10   3   4       31.98       31.22      8.27 o 
  -9   3   4     5066.10     5029.30     66.17 o 
  -8   3   4      419.43      441.01     12.23 o 
  -7   3   4       38.50       57.27      5.83 o 
  -6   3   4     3727.52     3909.69     34.66 o 
  -5   3   4    14722.32    13947.82    101.18 o 
  -4   3   4      742.32      645.27     20.39 o 
  -3   3   4      601.81      574.68     22.56 o 
  -2   3   4     1993.43     2271.48     30.52 o 
  -1   3   4    21817.28    22032.58    187.11 o 
   0   3   4     6284.01     6377.02     41.33 o 
   1   3   4       11.06        8.40      3.03 o 
   2   3   4     4719.79     4777.59     38.42 o 
   3   3   4    10816.98    10777.30     66.03 o 
   4   3   4     1552.18     1564.47     24.76 o 
   5   3   4     2439.70     2377.62     40.55 o 
   6   3   4       39.60       58.71      8.71 o 
   7   3   4    10012.57     9681.06     93.07 o 
   8   3   4     1996.45     1954.68     35.98 o 
   9   3   4      710.82      693.41     24.14 o 
  10   3   4      706.31      667.43     25.28 o 
  11   3   4     3053.03     2873.47     55.79 o 
 -13   4   4      142.95      156.89     19.91 o 
 -12   4   4     2587.99     2542.39     74.60 o 
 -11   4   4     3815.19     3693.93     62.48 o 
 -10   4   4      901.73      879.45     34.05 o 
  -9   4   4       50.34       74.10      9.10 o 
  -8   4   4     2375.95     2389.69     33.78 o 
  -7   4   4    13393.25    13450.46    106.08 o 
  -6   4   4     8810.32     8833.26     76.40 o 
  -5   4   4     1863.38     1917.97     24.71 o 
  -4   4   4     6553.34     6464.71     54.12 o 
  -3   4   4    17638.64    17729.98    124.46 o 
  -2   4   4     5123.47     4706.80     52.16 o 
  -1   4   4      861.34      924.15     18.47 o 
   0   4   4    14575.00    14623.60     85.26 o 
   1   4   4     5500.35     5696.53     38.91 o 
   2   4   4    14593.34    14995.21     86.36 o 
   3   4   4        7.04        3.26      2.81 o 
   4   4   4      665.08      668.17     16.05 o 
   5   4   4     4198.41     4019.43     46.52 o 
   6   4   4     9382.90     9145.12     86.20 o 
   7   4   4     1033.91      983.76     24.43 o 
   8   4   4      133.86      162.24     13.53 o 
   9   4   4     2594.39     2537.98     44.00 o 
  10   4   4     1983.20     2066.87     45.09 o 
  11   4   4      149.17      214.14     20.23 o 
 -13   5   4     1867.19     1881.01     49.14 o 
 -12   5   4     2025.60     2034.08     51.71 o 
 -11   5   4       92.49       63.33     13.03 o 
 -10   5   4     4922.35     4796.20     68.02 o 
  -9   5   4     3243.37     3349.54     51.73 o 
  -8   5   4    10018.35     9802.18     74.35 o 
  -7   5   4      121.25      156.65     17.96 o 
  -6   5   4     3647.88     3628.40     39.26 o 
  -5   5   4    11943.07    12408.76     95.40 o 
  -4   5   4    27838.49    28993.33    198.73 o 
  -3   5   4    10004.56    10413.99     78.35 o 
  -2   5   4     2171.82     2122.94     21.51 o 
  -1   5   4     6315.50     5995.74     63.41 o 
   0   5   4    12623.46    12717.03     75.68 o 
   1   5   4      179.88      191.19      6.78 o 
   2   5   4     8988.88     9070.89     56.56 o 
   3   5   4     1041.41     1101.36     13.75 o 
   4   5   4     2659.27     2584.42     23.30 o 
   5   5   4      507.95      534.54     19.46 o 
   6   5   4     2861.31     2880.74     41.67 o 
   7   5   4     4143.67     4076.23     52.38 o 
   8   5   4     5891.49     5609.08     66.89 o 
   9   5   4     1816.67     1703.88     38.19 o 
  10   5   4      771.62      753.14     42.44 o 
  11   5   4     2720.41     2731.14     61.22 o 
 -13   6   4      163.78      134.56     19.05 o 
 -12   6   4      238.38      273.63     21.39 o 
 -11   6   4     3614.38     3646.92     62.41 o 
 -10   6   4     1306.19     1268.33     27.12 o 
  -9   6   4      583.48      579.29     16.00 o 
  -8   6   4     1977.30     1935.08     29.56 o 
  -7   6   4    11048.70    10755.23     90.25 o 
  -6   6   4     1259.79     1172.10     27.07 o 
  -5   6   4      250.06      322.06     12.30 o 
  -4   6   4      368.35      310.59     18.79 o 
  -3   6   4    24354.20    24998.76    210.23 o 
  -2   6   4      601.64      617.80      7.09 o 
  -1   6   4      831.68      859.94     19.62 o 
   0   6   4     1675.01     1683.41     19.63 o 
   1   6   4    33913.47    33310.13    469.61 o 
   2   6   4     8817.84     8971.18     62.60 o 
   3   6   4        2.16       -3.00      5.33 o 
   4   6   4      281.92      293.80     11.69 o 
   5   6   4     9023.58     8946.32     82.09 o 
   6   6   4      997.82     1027.28     19.40 o 
   7   6   4      490.36      484.36     19.85 o 
   8   6   4      665.62      639.76     23.66 o 
   9   6   4     3387.50     3387.59     55.54 o 
  10   6   4      666.12      729.11     46.28 o 
  11   6   4      240.48      231.59     20.50 o 
 -13   7   4       30.62        6.88     15.40 o 
 -12   7   4     2173.96     2361.24     42.50 o 
 -11   7   4      128.66      147.47     13.38 o 
 -10   7   4     5207.41     5230.35     60.27 o 
  -9   7   4      839.59      836.88     20.48 o 
  -8   7   4     9538.82     9176.53     72.03 o 
  -7   7   4       13.77       24.87      6.51 o 
  -6   7   4     4918.82     4706.92     48.09 o 
  -5   7   4       93.37      110.55      7.47 o 
  -4   7   4     7537.31     7317.91     61.66 o 
  -3   7   4     2150.90     2441.02     26.07 o 
  -2   7   4     8967.29     9216.21     70.75 o 
  -1   7   4     2008.00     2101.63     34.07 o 
   0   7   4    13443.45    13006.16    122.36 o 
   1   7   4     1169.74     1221.64     16.48 o 
   2   7   4    13953.13    14107.73     86.98 o 
   3   7   4      195.53      207.51      7.37 o 
   4   7   4     7480.22     7472.46     53.51 o 
   5   7   4      128.92      140.50      9.68 o 
   6   7   4     4103.29     4086.84     44.36 o 
   7   7   4      668.40      651.82     38.69 o 
   8   7   4     5604.45     5652.47     72.66 o 
   9   7   4        0.68        5.41      9.36 o 
  10   7   4      451.75      454.80     23.73 o 
 -13   8   4       76.99       55.49     12.96 o 
 -12   8   4        9.10       10.05     10.00 o 
 -11   8   4     7214.14     7064.29     97.88 o 
 -10   8   4       22.95       25.97      7.48 o 
  -9   8   4      444.44      452.70     15.13 o 
  -8   8   4      173.91      208.29     12.40 o 
  -7   8   4    17183.06    16975.20    132.28 o 
  -6   8   4      399.55      380.11     17.69 o 
  -5   8   4       38.58       72.33      7.01 o 
  -4   8   4      436.28      380.16     11.65 o 
  -3   8   4    18259.23    18105.84    110.08 o 
  -2   8   4       69.96       86.58      4.88 o 
  -1   8   4       42.07       51.19      9.81 o 
   0   8   4      294.51      371.00     16.56 o 
   1   8   4    26546.48    25617.16    273.03 o 
   2   8   4      440.48      423.75     10.38 o 
   3   8   4      252.62      309.50     10.33 o 
   4   8   4     1897.20     2044.41     22.57 o 
   5   8   4     6902.18     6760.56    102.19 o 
   6   8   4      610.57      670.09     17.61 o 
   7   8   4      919.83      875.75     25.20 o 
   8   8   4        8.13       23.96      9.96 o 
   9   8   4     2564.84     2681.56     61.77 o 
  10   8   4        6.62       18.88     11.44 o 
 -12   9   4     3194.23     3261.14     60.73 o 
 -11   9   4      239.68      219.72     18.69 o 
 -10   9   4     4000.93     3911.65     45.08 o 
  -9   9   4       34.18       17.73      6.83 o 
  -8   9   4     5462.40     5412.12     58.66 o 
  -7   9   4      568.14      613.79     21.65 o 
  -6   9   4    10898.41    10912.12     85.76 o 
  -5   9   4       28.27       51.04     17.87 o 
  -4   9   4     2993.51     2861.05     31.90 o 
  -3   9   4      550.49      551.89     11.17 o 
  -2   9   4     5513.82     5537.51     48.91 o 
  -1   9   4      327.35      331.86     18.09 o 
   0   9   4     7482.55     7218.79     84.44 o 
   1   9   4     1623.93     1754.09     20.81 o 
   2   9   4    11526.45    12024.37     78.04 o 
   3   9   4      115.63      162.23      8.78 o 
   4   9   4    11234.32    11668.10     77.94 o 
   5   9   4        2.13       -4.14      6.00 o 
   6   9   4     4901.47     4782.75     92.20 o 
   7   9   4      942.20      926.86     29.52 o 
   8   9   4     3230.97     3261.30     52.47 o 
   9   9   4      183.87      202.05     17.64 o 
  10   9   4     1357.08     1290.06     39.49 o 
 -12  10   4        2.09        4.16     10.81 o 
 -11  10   4     8195.53     8356.22     88.02 o 
 -10  10   4       89.57      122.76     14.75 o 
  -9  10   4       62.54       64.64      8.50 o 
  -8  10   4      181.52      180.16     11.48 o 
  -7  10   4    23065.52    22593.70    160.79 o 
  -6  10   4     1339.56     1413.93     23.02 o 
  -5  10   4      449.02      429.26     12.26 o 
  -4  10   4        2.00       16.70      5.64 o 
  -3  10   4    12370.63    12319.82     79.32 o 
  -2  10   4       13.11        7.67      4.34 o 
  -1  10   4      121.60      164.93     11.87 o 
   0  10   4      545.96      710.59     15.34 o 
   1  10   4    15208.79    15579.58    102.94 o 
   2  10   4       16.47       36.61      5.08 o 
   3  10   4       65.95       64.72      5.93 o 
   4  10   4      549.69      573.24     19.65 o 
   5  10   4    10028.41     9994.03     83.37 o 
   6  10   4       54.96       45.02      7.62 o 
   7  10   4     1169.83     1094.45     28.33 o 
   8  10   4      416.04      406.23     20.37 o 
   9  10   4     5161.94     5110.85     72.79 o 
  10  10   4     1158.53     1120.06     34.39 o 
 -12  11   4     3460.00     3763.57     69.44 o 
 -11  11   4        0.10       11.02      8.41 o 
 -10  11   4     4153.38     4105.28     47.52 o 
  -9  11   4      890.98      792.85     19.61 o 
  -8  11   4     6432.88     5985.88     73.46 o 
  -7  11   4        3.51       20.21      6.75 o 
  -6  11   4    19573.41    18908.99    171.04 o 
  -5  11   4     1745.06     1614.08     24.68 o 
  -4  11   4    11656.23    11750.62     99.07 o 
  -3  11   4       31.08       27.31      3.71 o 
  -2  11   4    10100.06     9940.88     81.07 o 
  -1  11   4     5472.43     5403.57     51.19 o 
   0  11   4     8405.56     8159.53     70.62 o 
   1  11   4      541.52      506.96     12.38 o 
   2  11   4     5259.87     5300.73     44.30 o 
   3  11   4      796.65      728.12     13.81 o 
   4  11   4     6211.52     6247.84     57.65 o 
   5  11   4      247.65      256.83     12.34 o 
   6  11   4     1102.10     1133.45     21.17 o 
   7  11   4      486.79      471.56     21.86 o 
   8  11   4     3259.90     3373.74     54.31 o 
   9  11   4       68.20       48.33     17.99 o 
 -12  12   4      957.67      975.65     62.93 o 
 -11  12   4     4531.87     4618.61     53.58 o 
 -10  12   4      870.47      975.37     33.07 o 
  -9  12   4      172.83      185.25     11.53 o 
  -8  12   4       16.29       30.95      8.05 o 
  -7  12   4    12307.71    11523.53     94.58 o 
  -6  12   4      312.22      379.30     13.19 o 
  -5  12   4      338.24      409.44     17.67 o 
  -4  12   4      932.43      886.33     27.35 o 
  -3  12   4    10786.85    10921.97     88.99 o 
  -2  12   4     1211.28     1125.85     39.19 o 
  -1  12   4        1.41        7.60      5.91 o 
   0  12   4      104.09      109.08     19.00 o 
   1  12   4     6804.84     6665.75     62.80 o 
   2  12   4     1966.06     1987.26     28.00 o 
   3  12   4        1.71       17.51      6.37 o 
   4  12   4     1444.91     1375.65     30.90 o 
   5  12   4     8231.19     8013.75    103.36 o 
   6  12   4     4257.34     4230.78     64.53 o 
   7  12   4      595.37      581.66     27.40 o 
   8  12   4      668.00      726.90     37.20 o 
   9  12   4     4077.57     4211.55     90.92 o 
 -11  13   4      174.22      187.82     16.97 o 
 -10  13   4     2806.45     2787.38     49.10 o 
  -9  13   4     1652.93     1718.00     35.23 o 
  -8  13   4     2604.91     2524.28     52.39 o 
  -7  13   4       87.50      121.16     25.30 o 
  -6  13   4      875.99      890.64     29.58 o 
  -5  13   4     2960.73     2867.87     51.93 o 
  -4  13   4     3167.45     3024.19     88.39 o 
  -3  13   4      609.89      622.36     49.89 o 
  -2  13   4     8478.33     8499.29     74.61 o 
  -1  13   4     9010.73     8781.22     76.72 o 
   0  13   4     4986.30     4816.60     50.36 o 
   1  13   4      340.59      368.91     13.71 o 
   2  13   4     3788.53     3644.27     82.49 o 
   3  13   4     6371.59     6249.70     66.90 o 
   4  13   4     4904.99     4883.53     63.78 o 
   5  13   4     2731.15     2788.31     40.20 o 
   6  13   4      482.62      543.65     19.93 o 
   7  13   4     1508.68     1508.42     37.36 o 
   8  13   4     1536.64     1590.06     52.37 o 
   9  13   4       63.04       79.98     20.19 o 
 -11  14   4     1704.51     1836.84     39.93 o 
 -10  14   4     1331.90     1315.99     33.16 o 
  -9  14   4        0.59       -2.23      8.98 o 
  -8  14   4      698.55      761.11     34.51 o 
  -7  14   4     2316.16     2343.17     50.11 o 
  -6  14   4     7873.36     7364.91    122.62 o 
  -5  14   4      355.83      325.72     20.09 o 
  -4  14   4     3465.37     3198.32     55.55 o 
  -3  14   4     1299.22     1277.35     69.01 o 
  -2  14   4     4583.61     4546.44     66.47 o 
  -1  14   4      466.80      444.79     14.57 o 
   0  14   4       45.14       62.34      8.10 o 
   1  14   4     4655.45     4618.77     50.89 o 
   2  14   4     8705.30     8624.66     65.88 o 
   3  14   4      532.12      533.09     14.73 o 
   4  14   4      939.70      954.97     22.26 o 
   5  14   4     2500.02     2591.54     40.60 o 
   6  14   4     1645.21     1627.69     32.10 o 
   7  14   4      309.95      316.86     17.46 o 
   8  14   4     1198.13     1280.04     55.36 o 
 -10  15   4      768.21      826.72     45.05 o 
  -9  15   4     3445.89     3527.51     78.70 o 
  -8  15   4      409.95      354.52     29.45 o 
  -7  15   4       55.71       34.58     12.07 o 
  -6  15   4      857.00      914.57     32.24 o 
  -5  15   4    10426.83    10054.14    172.49 o 
  -4  15   4     1337.16     1296.81     71.45 o 
  -3  15   4      482.73      467.52     34.15 o 
  -2  15   4      545.09      562.97     24.15 o 
  -1  15   4     2646.23     2587.78     57.01 o 
   0  15   4     1127.28     1138.58     23.09 o 
   1  15   4     1299.92     1295.86     25.47 o 
   2  15   4     1509.44     1549.07     26.99 o 
   3  15   4     7973.85     7916.99     64.04 o 
   4  15   4       12.53       15.04      7.48 o 
   5  15   4       40.17       32.73      8.52 o 
   6  15   4      399.17      430.82     22.37 o 
   7  15   4     4779.82     4492.25     58.09 o 
   8  15   4      376.16      391.37     44.76 o 
 -10  16   4     1066.35     1098.67     41.12 o 
  -9  16   4      118.61      130.32     14.83 o 
  -8  16   4     1837.96     1869.81     48.38 o 
  -7  16   4      129.30      130.45     17.14 o 
  -6  16   4     2545.55     2514.56     53.49 o 
  -5  16   4       60.37       24.17     14.87 o 
  -4  16   4     4643.50     4455.33     70.76 o 
  -3  16   4      648.16      675.86     43.97 o 
  -2  16   4     6243.56     6351.25     86.53 o 
  -1  16   4     2763.11     2801.95     52.12 o 
   0  16   4     2947.75     2832.04     46.93 o 
   1  16   4       66.68       43.48      8.66 o 
   2  16   4     5029.07     4853.11     52.77 o 
   3  16   4        3.86       27.49      7.24 o 
   4  16   4     2131.24     2137.89     37.98 o 
   5  16   4      341.20      373.11     15.55 o 
   6  16   4     2496.23     2554.29     41.09 o 
   7  16   4      108.91      110.90     12.43 o 
  -9  17   4     4374.07     4487.91     74.46 o 
  -8  17   4       27.91       23.24     13.02 o 
  -7  17   4      102.29      115.39     17.87 o 
  -6  17   4       15.63       34.75     13.41 o 
  -5  17   4     5986.85     6040.58     89.01 o 
  -4  17   4      121.15      138.80     31.68 o 
  -3  17   4        4.82       25.86     12.43 o 
  -2  17   4      664.02      606.14     38.33 o 
  -1  17   4     8673.89     8159.61    103.26 o 
   0  17   4      348.94      387.84     22.30 o 
   1  17   4       36.27       69.41     11.20 o 
   2  17   4       15.87        8.71      7.81 o 
   3  17   4     8891.73     8840.01     96.95 o 
   4  17   4      209.08      221.49     12.79 o 
   5  17   4     2107.70     2013.68     31.74 o 
   6  17   4       56.30       63.40     10.58 o 
   7  17   4     3167.80     3424.03     45.29 o 
  -9  18   4      119.04      131.12     15.74 o 
  -8  18   4     1767.68     1798.44     49.94 o 
  -7  18   4       76.20      118.47     35.93 o 
  -6  18   4     3404.09     3491.75     67.38 o 
  -5  18   4      721.70      666.08     30.19 o 
  -4  18   4     2360.63     2304.11     51.50 o 
  -3  18   4       28.94       52.53     18.08 o 
  -2  18   4     6120.75     5983.18    117.68 o 
  -1  18   4      500.57      424.51     23.45 o 
   0  18   4     3366.45     3380.35     84.62 o 
   1  18   4       24.97       37.90     11.09 o 
   2  18   4     2884.60     3062.41     42.03 o 
   3  18   4      138.12      165.95     15.06 o 
   4  18   4     1932.23     1941.58     33.42 o 
   5  18   4       56.50       43.22      9.94 o 
   6  18   4     4140.56     4270.58     50.50 o 
  -8  19   4      155.07      177.44     25.87 o 
  -7  19   4        3.51       13.71     12.80 o 
  -6  19   4        1.22      -14.42     11.90 o 
  -5  19   4     6155.98     6167.46     94.02 o 
  -4  19   4       90.28       98.10     16.79 o 
  -3  19   4      362.55      379.59     24.25 o 
  -2  19   4       37.03       56.65     14.57 o 
  -1  19   4     4808.64     4902.61     77.74 o 
   0  19   4      146.59      219.26     19.79 o 
   1  19   4      127.49      147.56     15.61 o 
   2  19   4      573.52      583.41     24.71 o 
   3  19   4     4481.60     4556.89     56.52 o 
   4  19   4       42.12       18.37     10.19 o 
   5  19   4      280.17      301.50     15.78 o 
   6  19   4        5.27       28.78     10.23 o 
  -7  20   4      877.62     1128.04     65.45 o 
  -6  20   4     2534.09     2458.23     88.59 o 
  -5  20   4       18.14       22.41     13.85 o 
  -4  20   4     1750.73     1765.32     47.68 o 
  -3  20   4      807.57      728.51     32.10 o 
  -2  20   4     3541.42     3405.07     65.16 o 
  -1  20   4       54.78       88.44     21.81 o 
   0  20   4     1941.87     1893.65     47.31 o 
   1  20   4     1539.18     1449.96     37.51 o 
   2  20   4     2040.65     2143.23     39.38 o 
   3  20   4        1.52       21.73     12.48 o 
   4  20   4      628.67      670.91     29.76 o 
   5  20   4      430.40      447.38     31.58 o 
  -6  21   4      127.92       89.48     19.29 o 
  -5  21   4     2148.62     2165.67     54.87 o 
  -4  21   4     1210.51     1081.51     52.63 o 
  -3  21   4      148.27      189.39     21.19 o 
  -2  21   4      255.10      307.34     24.31 o 
  -1  21   4     3957.10     4141.41    105.92 o 
   0  21   4     1139.81     1036.28     43.69 o 
   1  21   4      363.71      377.47     22.82 o 
   2  21   4     1161.85     1273.25     31.88 o 
   3  21   4     3655.42     3822.04     66.23 o 
   4  21   4      706.32      824.07     36.90 o 
  -5  22   4        0.01       32.29     15.95 o 
  -4  22   4      546.41      611.42     71.62 o 
  -3  22   4     2177.17     2322.28     56.35 o 
  -2  22   4     1629.55     1616.73     47.31 o 
  -1  22   4        0.96        3.91     13.65 o 
   0  22   4      147.94      114.85     18.20 o 
   1  22   4     2318.86     2539.69     48.52 o 
   2  22   4     2200.74     2260.04     45.74 o 
  -2  23   4     1032.34      889.51     39.95 o 
  -1  23   4      584.45      634.40     27.56 o 
 -13   0   5     1306.44     1350.39     56.87 o 
 -11   0   5     9004.77     8602.53    149.20 o 
  -9   0   5      234.44      235.61     15.14 o 
  -7   0   5     6492.01     6533.97     74.42 o 
  -5   0   5     2364.25     2825.48     36.46 o 
  -3   0   5    16160.96    16440.64    143.12 o 
  -1   0   5    25804.85    27320.13    330.43 o 
   1   0   5    38427.36    39392.36    378.24 o 
   3   0   5    11329.85    11988.69    138.21 o 
   5   0   5    13259.55    13003.61    156.32 o 
   7   0   5     2135.34     2101.76     80.76 o 
   9   0   5     6687.76     6807.67    113.80 o 
 -13   1   5      285.52      308.84     23.46 o 
 -12   1   5       66.98       39.14     13.18 o 
 -11   1   5      165.30      241.97     20.38 o 
 -10   1   5     6722.01     6816.41     65.79 o 
  -9   1   5      701.31      699.54     22.71 o 
  -8   1   5     1212.75     1200.61     22.63 o 
  -7   1   5      167.06      191.87      8.59 o 
  -6   1   5    23268.03    23333.50    143.58 o 
  -5   1   5      820.86      875.91     12.89 o 
  -4   1   5     7545.47     8085.69     55.24 o 
  -3   1   5      223.32      275.18     13.20 o 
  -2   1   5    34167.54    35623.88    241.11 o 
  -1   1   5        3.14        8.07      4.32 o 
   0   1   5     5234.30     5368.07     35.79 o 
   1   1   5     4154.80     4440.58     32.16 o 
   2   1   5     6254.45     6206.89     48.71 o 
   3   1   5     8378.41     9072.50     78.02 o 
   4   1   5     4146.07     4048.85     45.36 o 
   5   1   5      358.86      409.22     15.16 o 
   6   1   5     9921.56     9648.14     91.14 o 
   7   1   5     1040.80     1028.09     25.87 o 
   8   1   5       14.57       10.25     10.10 o 
   9   1   5        7.14       57.76     11.66 o 
  10   1   5     3377.45     3513.87     56.49 o 
 -13   2   5     1917.62     1949.70     48.70 o 
 -12   2   5      677.64      609.43     52.67 o 
 -11   2   5     7200.18     7260.41    131.56 o 
 -10   2   5     1373.44     1327.00     26.78 o 
  -9   2   5      112.33      129.17      8.59 o 
  -8   2   5     3982.03     4059.69     41.72 o 
  -7   2   5     4807.08     4821.48     45.12 o 
  -6   2   5      367.71      303.24      7.76 o 
  -5   2   5     3564.34     3505.02     29.78 o 
  -4   2   5     3326.69     3757.92     48.78 o 
  -3   2   5    18188.67    18226.48    111.31 o 
  -2   2   5     1986.89     2126.71     43.10 o 
  -1   2   5     5973.50     6266.93     79.93 o 
   0   2   5       62.43       33.72      3.72 o 
   1   2   5    32010.29    33216.47    202.30 o 
   2   2   5     3523.82     3846.57     30.00 o 
   3   2   5     2243.00     2254.02     29.73 o 
   4   2   5     1923.06     2055.43     29.85 o 
   5   2   5    19515.01    19316.03    153.04 o 
   6   2   5      231.73      234.38     13.54 o 
   7   2   5      930.80      917.47     24.20 o 
   8   2   5      449.09      436.00     19.40 o 
   9   2   5     6722.98     6478.41     93.53 o 
  10   2   5      163.64      224.31     21.00 o 
 -13   3   5      839.70      844.21     36.23 o 
 -12   3   5      106.52      133.98     19.73 o 
 -11   3   5      522.17      495.17     24.00 o 
 -10   3   5    15825.37    15211.26    126.17 o 
  -9   3   5     4278.21     4203.18     37.15 o 
  -8   3   5     5731.38     5808.80     44.61 o 
  -7   3   5     4927.04     5102.36     51.75 o 
  -6   3   5    18414.03    19044.71    121.17 o 
  -5   3   5     1802.38     1882.83     17.54 o 
  -4   3   5     3571.73     3843.48     30.52 o 
  -3   3   5     1009.42     1194.84     44.41 o 
  -2   3   5    22103.74    22291.49    153.44 o 
  -1   3   5     8311.84     8343.96     81.86 o 
   0   3   5     1857.23     1923.35     18.11 o 
   1   3   5      694.99      678.56     10.52 o 
   2   3   5    30262.65    31156.54    192.44 o 
   3   3   5       61.48      117.14      9.27 o 
   4   3   5     2272.06     2357.92     32.52 o 
   5   3   5       24.78       35.99     14.01 o 
   6   3   5     7449.40     7220.76     73.90 o 
   7   3   5     3454.35     3372.92     47.56 o 
   8   3   5     1575.08     1561.59     32.98 o 
   9   3   5      877.36      855.74     39.15 o 
  10   3   5     3033.99     3023.37     52.02 o 
 -13   4   5      411.89      469.21     23.90 o 
 -12   4   5     2389.92     2534.39     52.58 o 
 -11   4   5     7125.74     6862.95     90.94 o 
 -10   4   5        6.24       13.31      6.71 o 
  -9   4   5       75.67       95.63      8.22 o 
  -8   4   5    16791.84    16542.70    111.79 o 
  -7   4   5     3170.39     3109.98     36.86 o 
  -6   4   5      257.13      335.55     11.37 o 
  -5   4   5     7780.19     8267.97     56.34 o 
  -4   4   5    22716.25    24113.79    167.79 o 
  -3   4   5    22552.58    23281.98    202.06 o 
  -2   4   5     5639.30     6020.15     64.60 o 
  -1   4   5     4927.72     5119.04     56.86 o 
   0   4   5     7402.67     7405.52     48.58 o 
   1   4   5    22222.85    22921.62    131.87 o 
   2   4   5      946.08      977.29     13.15 o 
   3   4   5      905.78      883.73     14.64 o 
   4   4   5     7075.05     7120.99     67.52 o 
   5   4   5     5082.03     4873.89     54.30 o 
   6   4   5      692.59      626.82     21.42 o 
   7   4   5     1263.10     1260.75     28.10 o 
   8   4   5     2149.25     2090.69     38.47 o 
   9   4   5     4079.73     3944.94     57.43 o 
  10   4   5      529.61      567.26     29.76 o 
 -13   5   5     2186.04     2026.10     40.56 o 
 -12   5   5       50.84      110.03     12.99 o 
 -11   5   5     1366.38     1232.06     28.34 o 
 -10   5   5     9885.60     9719.33     90.59 o 
  -9   5   5     2917.72     2817.68     33.90 o 
  -8   5   5      182.62      238.12     19.23 o 
  -7   5   5     4580.22     4546.60     47.96 o 
  -6   5   5     5463.76     5351.89     51.49 o 
  -5   5   5     3914.73     3887.44     30.78 o 
  -4   5   5     4223.54     4430.10     80.19 o 
  -3   5   5     1858.38     1811.22     21.48 o 
  -2   5   5    18026.44    18769.52    230.99 o 
  -1   5   5    11744.41    11123.77     95.86 o 
   0   5   5      164.43      165.38      5.37 o 
   1   5   5     5198.59     5439.14     39.06 o 
   2   5   5    11135.32    11591.74     70.94 o 
   3   5   5    15671.51    15804.66     93.73 o 
   4   5   5      914.90      922.87     26.77 o 
   5   5   5     1786.94     1835.49     48.74 o 
   6   5   5     3983.86     3958.29     50.02 o 
   7   5   5     7829.67     7563.70    100.13 o 
   8   5   5      634.07      643.02     22.72 o 
   9   5   5        1.77       -3.85      9.22 o 
  10   5   5     2543.30     2505.58     54.75 o 
 -13   6   5      174.03      185.31     16.73 o 
 -12   6   5     6092.50     6229.57     73.07 o 
 -11   6   5      649.40      744.44     19.88 o 
 -10   6   5       30.34       16.42      7.00 o 
  -9   6   5      912.73      809.40     30.03 o 
  -8   6   5    13258.92    12981.66    119.78 o 
  -7   6   5     2545.64     2436.49     32.79 o 
  -6   6   5      359.34      327.04     13.05 o 
  -5   6   5      723.43      796.64     15.98 o 
  -4   6   5    11420.97    11415.09     88.14 o 
  -3   6   5     7570.99     8027.26     64.07 o 
  -2   6   5     1376.35     1265.25     15.23 o 
  -1   6   5     2708.34     2763.91     39.30 o 
   0   6   5    17327.38    17568.63    103.05 o 
   1   6   5     3609.59     3537.53     34.84 o 
   2   6   5     3412.62     3519.95     28.80 o 
   3   6   5       74.83       78.63      5.30 o 
   4   6   5     5251.85     5090.90     61.46 o 
   5   6   5     1433.23     1484.94     27.00 o 
   6   6   5      191.60      184.40     12.48 o 
   7   6   5        5.21       20.24      8.47 o 
   8   6   5     1442.06     1366.50     33.57 o 
   9   6   5      805.65      835.41     29.36 o 
  10   6   5     1410.92     1265.13     46.77 o 
 -13   7   5     1930.54     1890.76     39.78 o 
 -12   7   5      159.33      219.69     16.35 o 
 -11   7   5     1511.11     1561.56     34.37 o 
 -10   7   5     1020.17     1002.20     21.42 o 
  -9   7   5     5958.55     5847.01     54.40 o 
  -8   7   5       45.34       60.58      8.52 o 
  -7   7   5     1135.20     1112.63     22.03 o 
  -6   7   5      897.82      994.45     19.47 o 
  -5   7   5     7471.38     7379.53     64.32 o 
  -4   7   5     2681.64     2660.94     29.71 o 
  -3   7   5      192.86      139.70      5.92 o 
  -2   7   5      782.63      651.17     10.69 o 
  -1   7   5    12279.92    12169.41    118.06 o 
   0   7   5      130.96      207.20      6.13 o 
   1   7   5     5439.43     5575.73     45.12 o 
   2   7   5      359.32      347.30     15.49 o 
   3   7   5    13577.24    13543.31     83.06 o 
   4   7   5       62.77       67.36      7.13 o 
   5   7   5     2806.01     2769.66     41.12 o 
   6   7   5     1049.10     1018.82     23.96 o 
   7   7   5     5665.42     5508.43     97.77 o 
   8   7   5       96.29      127.22     16.19 o 
   9   7   5       37.15       41.07     12.43 o 
  10   7   5     1288.29     1281.66     36.69 o 
 -13   8   5      479.07      515.07     26.24 o 
 -12   8   5     6617.59     6616.82     76.96 o 
 -11   8   5      310.13      311.90     14.67 o 
 -10   8   5        8.75        5.59      6.77 o 
  -9   8   5      216.68      191.73     11.02 o 
  -8   8   5    11353.86    11329.45    135.53 o 
  -7   8   5      506.42      491.69     18.44 o 
  -6   8   5     1378.10     1350.54     23.04 o 
  -5   8   5      277.87      271.62     11.87 o 
  -4   8   5    11161.20    10925.29     85.75 o 
  -3   8   5       83.82      133.80      9.35 o 
  -2   8   5     5141.23     5574.09     48.15 o 
  -1   8   5      415.34      411.00     17.93 o 
   0   8   5    15918.66    15714.31    147.58 o 
   1   8   5     2823.75     2862.39     29.73 o 
   2   8   5     1957.79     1962.34     21.39 o 
   3   8   5       10.70       25.20      4.84 o 
   4   8   5     9362.71     9451.42    124.99 o 
   5   8   5      707.84      674.77     17.64 o 
   6   8   5      811.99      675.01     50.29 o 
   7   8   5      111.47      118.16     13.59 o 
   8   8   5     6259.60     6232.88    139.37 o 
   9   8   5      121.07      147.54     16.42 o 
  10   8   5     1742.71     1815.44     43.50 o 
 -12   9   5      103.18      100.60     17.40 o 
 -11   9   5      768.31      783.05     21.37 o 
 -10   9   5      136.67      146.77     11.10 o 
  -9   9   5     5425.79     5161.42     51.11 o 
  -8   9   5       93.09      115.11     10.35 o 
  -7   9   5     2556.76     2437.37     50.05 o 
  -6   9   5     1711.47     1636.14     25.93 o 
  -5   9   5    14820.32    14269.82    115.92 o 
  -4   9   5        0.06       -2.18      4.11 o 
  -3   9   5     4613.46     4541.32     40.66 o 
  -2   9   5      671.22      746.22     15.79 o 
  -1   9   5     9722.15     9708.94     78.03 o 
   0   9   5       66.26       79.32      9.82 o 
   1   9   5      160.73      157.86      7.36 o 
   2   9   5     1001.73     1016.92     15.00 o 
   3   9   5     8843.13     8694.64     61.85 o 
   4   9   5      177.37      179.49     14.98 o 
   5   9   5      586.77      608.85     17.26 o 
   6   9   5     1476.33     1392.39     30.41 o 
   7   9   5     3899.21     3970.59     57.63 o 
   8   9   5        5.22       21.55     10.18 o 
   9   9   5        2.86       -8.88     10.05 o 
 -12  10   5     6527.10     7061.19    110.52 o 
 -11  10   5      381.62      408.82     21.99 o 
 -10  10   5     1047.48      947.62     32.64 o 
  -9  10   5      250.85      315.42     15.47 o 
  -8  10   5     9231.90     9273.72     86.02 o 
  -7  10   5       78.40       70.81     13.76 o 
  -6  10   5       36.37       52.75     14.68 o 
  -5  10   5        1.59       14.14      5.38 o 
  -4  10   5    11005.36    11009.88     87.58 o 
  -3  10   5     1282.55     1247.06     29.59 o 
  -2  10   5      369.71      359.33     10.54 o 
  -1  10   5     1633.11     1650.45     23.06 o 
   0  10   5     6550.74     6298.74    109.88 o 
   1  10   5      101.77      112.96      9.00 o 
   2  10   5      566.43      542.70     11.26 o 
   3  10   5       62.72       79.13      6.43 o 
   4  10   5     4061.65     4144.22     46.01 o 
   5  10   5      336.43      355.90     14.24 o 
   6  10   5     2337.98     2291.21     44.57 o 
   7  10   5       17.55       14.62      7.38 o 
   8  10   5     3206.18     3169.18     74.23 o 
   9  10   5      128.63      110.63     22.22 o 
 -12  11   5        4.83       12.56     13.77 o 
 -11  11   5      697.54      729.53     21.31 o 
 -10  11   5     1104.43     1109.52     23.82 o 
  -9  11   5     6144.72     6058.36     82.55 o 
  -8  11   5       20.03       24.82      7.99 o 
  -7  11   5     4466.88     4280.71     49.38 o 
  -6  11   5      101.42      136.17     14.58 o 
  -5  11   5     2878.56     2899.82     69.63 o 
  -4  11   5      147.29      154.77     14.04 o 
  -3  11   5     6528.58     6334.13     79.24 o 
  -2  11   5     4918.39     4875.41     46.90 o 
  -1  11   5    14315.87    14509.74    111.70 o 
   0  11   5       68.33       46.48      6.87 o 
   1  11   5      249.12      212.87     11.51 o 
   2  11   5      696.45      704.16     17.37 o 
   3  11   5     7679.52     7583.69     68.01 o 
   4  11   5      661.87      700.73     23.81 o 
   5  11   5        9.70       28.71     10.24 o 
   6  11   5      277.91      271.44     15.25 o 
   7  11   5     4938.61     4913.58     93.52 o 
   8  11   5       59.64       44.24     18.60 o 
   9  11   5      353.09      343.47     30.91 o 
 -12  12   5     3614.73     3903.93    105.20 o 
 -11  12   5     1380.18     1507.06     35.15 o 
 -10  12   5     1110.42     1108.20     29.14 o 
  -9  12   5       42.80        8.41     19.48 o 
  -8  12   5     9518.59     9045.04    111.81 o 
  -7  12   5     8142.02     7305.74    109.27 o 
  -6  12   5      162.36      162.19     19.25 o 
  -5  12   5      467.93      472.16     22.21 o 
  -4  12   5    12572.55    12262.75    131.72 o 
  -3  12   5     1997.66     1958.67     39.80 o 
  -2  12   5     1681.51     1685.65     37.42 o 
  -1  12   5      508.66      549.83     14.44 o 
   0  12   5     6573.28     6328.20     60.05 o 
   1  12   5     2608.44     2571.33     51.83 o 
   2  12   5      812.21      808.95     19.02 o 
   3  12   5     1808.74     1820.05     48.78 o 
   4  12   5     4002.97     3936.93     56.97 o 
   5  12   5     3593.72     3457.98     54.73 o 
   6  12   5     1565.03     1581.99     35.04 o 
   7  12   5      560.73      573.98     33.76 o 
   8  12   5     3780.80     4011.46     87.66 o 
   9  12   5     1436.72     1487.40     54.43 o 
 -11  13   5     1635.01     1622.66     38.66 o 
 -10  13   5     3944.25     3871.60     56.63 o 
  -9  13   5     3513.43     3440.31     63.97 o 
  -8  13   5      321.54      259.98     20.63 o 
  -7  13   5      693.60      723.65     28.54 o 
  -6  13   5     6507.71     6180.39     85.44 o 
  -5  13   5     1483.60     1396.71     36.12 o 
  -4  13   5      278.44      304.68     24.30 o 
  -3  13   5     1235.49     1329.66     33.86 o 
  -2  13   5     9762.70     9468.71    108.42 o 
  -1  13   5     1741.51     1725.52     26.40 o 
   0  13   5     3259.43     3107.96     38.30 o 
   1  13   5     1844.18     1792.34     31.53 o 
   2  13   5     4803.67     4875.59     50.83 o 
   3  13   5     4024.89     3972.40     54.12 o 
   4  13   5     1536.47     1561.92     34.81 o 
   5  13   5        3.04       34.13     15.39 o 
   6  13   5     4198.48     4405.73     80.83 o 
   7  13   5      904.78     1071.19     43.58 o 
   8  13   5       41.28       67.88     19.97 o 
 -11  14   5     1229.01     1293.93     33.66 o 
 -10  14   5       72.35      124.29     32.90 o 
  -9  14   5     1623.21     1584.97     43.44 o 
  -8  14   5     2160.88     1948.93     46.88 o 
  -7  14   5     4526.60     4322.01     71.24 o 
  -6  14   5      930.04      943.89     31.46 o 
  -5  14   5      772.13      759.45     28.24 o 
  -4  14   5     2670.82     2666.96     61.77 o 
  -3  14   5     4082.93     3932.61     89.06 o 
  -2  14   5      139.61      151.96     15.15 o 
  -1  14   5     6201.81     6121.16     81.00 o 
   0  14   5     6778.39     6537.02     63.99 o 
   1  14   5    10429.50    10386.65     91.13 o 
   2  14   5     1293.23     1331.99     32.53 o 
   3  14   5      493.25      551.76     15.35 o 
   4  14   5     1968.87     1850.51     38.76 o 
   5  14   5     7145.87     7001.80    129.50 o 
   6  14   5       47.82       49.46     11.15 o 
   7  14   5     1873.91     1765.27     55.96 o 
   8  14   5     1649.92     1669.14     56.88 o 
 -10  15   5     2846.03     2959.26     50.45 o 
  -9  15   5      466.54      522.91     28.65 o 
  -8  15   5      261.91      344.24     23.99 o 
  -7  15   5       83.89       67.83     14.18 o 
  -6  15   5     4480.32     4246.81     84.79 o 
  -5  15   5      890.72      981.18     32.34 o 
  -4  15   5     1126.21     1050.71     32.54 o 
  -3  15   5      440.50      466.77     23.02 o 
  -2  15   5    13457.64    12727.66    230.28 o 
  -1  15   5     6188.58     6058.71     82.14 o 
   0  15   5      494.92      493.58     42.59 o 
   1  15   5      601.37      530.90     17.32 o 
   2  15   5     4623.57     4606.66     50.76 o 
   3  15   5     1592.86     1676.40     29.49 o 
   4  15   5     2892.41     2952.73     41.62 o 
   5  15   5       55.98       54.53     12.97 o 
   6  15   5     3816.29     3899.03     53.65 o 
   7  15   5     1227.38     1324.52     44.16 o 
 -10  16   5      114.49      164.41     16.79 o 
  -9  16   5     1156.31     1172.06     39.97 o 
  -8  16   5       21.86       -7.74     11.37 o 
  -7  16   5     3515.03     3171.21     62.33 o 
  -6  16   5      160.41      136.94     17.10 o 
  -5  16   5      475.84      505.09     25.79 o 
  -4  16   5     1314.18     1240.37     36.38 o 
  -3  16   5     9109.53     8672.77    108.55 o 
  -2  16   5       19.66       48.08     12.53 o 
  -1  16   5      736.66      744.10     27.84 o 
   0  16   5     1313.24     1243.21     34.43 o 
   1  16   5     4000.12     4088.26     64.77 o 
   2  16   5       38.47       35.46      8.50 o 
   3  16   5      380.82      395.99     16.39 o 
   4  16   5      350.35      385.12     16.96 o 
   5  16   5     4176.79     4296.37     48.55 o 
   6  16   5       95.69       92.87     11.67 o 
   7  16   5      170.59      188.52     19.41 o 
  -9  17   5        1.01       -4.55     12.95 o 
  -8  17   5     1081.90     1018.86     38.17 o 
  -7  17   5        1.08       -7.14     10.87 o 
  -6  17   5     3836.04     3832.51     69.40 o 
  -5  17   5      150.43      198.00     19.38 o 
  -4  17   5      987.77      893.74     32.47 o 
  -3  17   5      208.08      212.94     19.25 o 
  -2  17   5     5519.71     5611.49     82.50 o 
  -1  17   5       55.78        6.23     11.12 o 
   0  17   5      723.64      744.74     29.34 o 
   1  17   5      105.55      107.85     14.03 o 
   2  17   5     5885.15     5759.71     75.50 o 
   3  17   5      260.25      240.47     17.40 o 
   4  17   5      623.28      735.67     23.71 o 
   5  17   5       20.73       42.86      9.34 o 
   6  17   5     3238.83     3454.01     45.26 o 
  -9  18   5     1531.48     1656.04     49.28 o 
  -8  18   5       39.37       82.97     17.81 o 
  -7  18   5     3930.08     3925.90     73.58 o 
  -6  18   5       19.12       -3.44     11.97 o 
  -5  18   5     1248.48     1324.13     40.62 o 
  -4  18   5        0.87       12.98     12.07 o 
  -3  18   5     7230.49     6944.79     97.97 o 
  -2  18   5      402.29      406.90     24.26 o 
  -1  18   5      655.08      672.01     28.81 o 
   0  18   5        4.02        3.46     11.23 o 
   1  18   5     4073.10     4213.39     63.59 o 
   2  18   5      253.15      282.21     29.68 o 
   3  18   5     1098.12     1028.40     41.91 o 
   4  18   5      308.73      318.70     17.63 o 
   5  18   5     4381.22     4638.36     74.04 o 
   6  18   5        0.05       15.97     10.28 o 
  -8  19   5     1034.48     1069.46     70.56 o 
  -7  19   5       63.66       58.05     16.85 o 
  -6  19   5     3536.39     3313.87     66.99 o 
  -5  19   5      131.84      136.97     19.69 o 
  -4  19   5      421.41      470.55     27.00 o 
  -3  19   5        8.49       -6.64     12.47 o 
  -2  19   5     6513.99     6097.48     90.69 o 
  -1  19   5      969.89      944.35     88.88 o 
   0  19   5     1239.99     1305.24     39.15 o 
   1  19   5       20.45       49.01     12.50 o 
   2  19   5     4880.58     5123.55     73.22 o 
   3  19   5       40.32       61.46     19.54 o 
   4  19   5      710.81      745.63     31.29 o 
   5  19   5      281.97      328.44     17.08 o 
  -7  20   5     4354.81     4564.55     84.08 o 
  -6  20   5       37.93       76.11     16.85 o 
  -5  20   5      218.44      260.35     40.61 o 
  -4  20   5      650.01      682.83     32.16 o 
  -3  20   5     3314.10     3018.01     62.20 o 
  -2  20   5       63.26       91.25     16.46 o 
  -1  20   5      721.09      712.12     31.57 o 
   0  20   5     1706.66     1780.91     87.80 o 
   1  20   5     5380.27     5409.31     79.11 o 
   2  20   5      533.89      595.35     41.53 o 
   3  20   5      528.67      532.48     48.92 o 
   4  20   5      936.97      932.76     34.99 o 
  -6  21   5     3625.20     3958.43     94.35 o 
  -5  21   5      940.16      950.96     38.88 o 
  -4  21   5      633.86      698.73     33.76 o 
  -3  21   5      387.16      406.45     38.98 o 
  -2  21   5     3937.69     3915.26     73.20 o 
  -1  21   5     1511.35     1703.36     47.12 o 
   0  21   5     1244.67     1157.48     40.05 o 
   1  21   5      168.63      189.72     19.42 o 
   2  21   5     3058.38     3184.95     76.04 o 
   3  21   5      774.16      806.63     58.25 o 
  -4  22   5     1289.47     1286.70     43.92 o 
  -3  22   5     2066.01     2030.25     53.10 o 
  -2  22   5       70.81       82.12     17.30 o 
  -1  22   5      242.50      255.15     23.79 o 
   0  22   5      936.48      993.02     34.61 o 
   1  22   5     1296.76     1339.78     42.42 o 
 -12   0   6     6145.53     6197.34    124.95 o 
 -10   0   6      483.89      501.14     16.86 o 
  -8   0   6    10994.68    11056.25     91.63 o 
  -6   0   6       50.65       55.37      7.75 o 
  -4   0   6    30442.00    31826.93    267.01 o 
  -2   0   6     9799.72    10171.96     96.21 o 
   0   0   6    23703.71    23557.76    164.35 o 
   2   0   6     3223.54     3374.21     53.47 o 
   4   0   6    32569.70    32236.68    335.97 o 
   6   0   6        5.37      -10.41      9.39 o 
   8   0   6     4035.35     3983.62     79.59 o 
  10   0   6      154.95      116.60     22.32 o 
 -13   1   6      776.29      818.23     33.10 o 
 -12   1   6       79.67       62.59     15.80 o 
 -11   1   6     7661.80     7449.06    106.94 o 
 -10   1   6      154.55      167.36      9.12 o 
  -9   1   6     2304.85     2274.45     25.64 o 
  -8   1   6      937.03      940.20     28.12 o 
  -7   1   6    21313.46    21319.09    120.15 o 
  -6   1   6     3829.11     3867.61     33.92 o 
  -5   1   6    16669.15    18006.78    113.01 o 
  -4   1   6     1479.16     1678.98     31.53 o 
  -3   1   6    20406.31    20615.75    126.14 o 
  -2   1   6      312.37      311.27     11.09 o 
  -1   1   6     6701.53     6822.61     49.85 o 
   0   1   6       75.89       79.22      6.05 o 
   1   1   6     7475.63     7310.41     55.11 o 
   2   1   6     3695.17     4192.75     38.16 o 
   3   1   6     7905.84     8052.46     72.83 o 
   4   1   6       17.27       42.83      8.13 o 
   5   1   6    10577.09    10168.04     93.12 o 
   6   1   6       62.29       60.86      9.91 o 
   7   1   6     1542.36     1510.94     31.54 o 
   8   1   6        4.46       21.05      9.44 o 
   9   1   6     4104.56     4045.93     59.81 o 
  10   1   6      192.55      204.33     26.79 o 
 -13   2   6      578.19      669.82     30.26 o 
 -12   2   6     6071.35     6305.96     71.54 o 
 -11   2   6      724.57      715.73     22.21 o 
 -10   2   6     2513.15     2322.35     27.87 o 
  -9   2   6     1083.34     1115.28     17.83 o 
  -8   2   6    15952.52    15785.74     86.36 o 
  -7   2   6      790.14      800.30     27.36 o 
  -6   2   6     1096.41     1111.47     15.94 o 
  -5   2   6     2231.09     2265.50     26.50 o 
  -4   2   6    38217.59    40393.46    417.35 o 
  -3   2   6      176.02      216.82      6.87 o 
  -2   2   6     2916.62     3042.85     27.19 o 
  -1   2   6      326.79      338.75     18.91 o 
   0   2   6    21681.45    21961.87    127.27 o 
   1   2   6     5113.22     5531.48     45.15 o 
   2   2   6    13172.73    13623.40     82.48 o 
   3   2   6      459.98      612.77     19.65 o 
   4   2   6    20240.16    19740.81    154.77 o 
   5   2   6      588.04      591.48     18.51 o 
   6   2   6       35.13       54.07      9.61 o 
   7   2   6      292.89      348.40     30.82 o 
   8   2   6     8281.51     8192.98     88.96 o 
   9   2   6      764.13      757.13     27.92 o 
  10   2   6       66.32       40.07     12.77 o 
 -13   3   6      602.22      679.21     24.82 o 
 -12   3   6        1.91        5.54      8.78 o 
 -11   3   6     9462.59     9446.44     78.40 o 
 -10   3   6     2776.70     2776.41     30.55 o 
  -9   3   6      649.15      668.70     15.87 o 
  -8   3   6      268.85      248.15      8.46 o 
  -7   3   6     8356.91     8709.80     56.87 o 
  -6   3   6     1622.40     1631.08     29.47 o 
  -5   3   6     5559.80     6054.35     45.36 o 
  -4   3   6     3949.04     4402.71     42.63 o 
  -3   3   6     8310.38     7930.35     55.49 o 
  -2   3   6     8683.86     8708.83     68.39 o 
  -1   3   6     5453.88     5355.72    105.73 o 
   0   3   6      128.67      170.72     11.61 o 
   1   3   6     6448.48     6211.59     43.06 o 
   2   3   6     3479.59     3542.52     34.10 o 
   3   3   6       24.97       31.83      4.41 o 
   4   3   6       33.29       43.16      7.58 o 
   5   3   6     7467.80     7225.26     72.81 o 
   6   3   6     2116.57     2171.53     36.16 o 
   7   3   6     4223.91     4160.70     55.22 o 
   8   3   6      499.55      519.69     23.74 o 
   9   3   6     1667.67     1722.11     37.66 o 
  10   3   6     2105.76     2046.52     43.79 o 
 -13   4   6     2826.78     2982.77     48.93 o 
 -12   4   6     4549.92     4498.80     58.71 o 
 -11   4   6      910.66      906.22     20.92 o 
 -10   4   6     2357.61     2291.05     31.48 o 
  -9   4   6     1095.14     1045.45     19.93 o 
  -8   4   6     4690.73     4685.14     50.59 o 
  -7   4   6     1049.67     1038.99     17.88 o 
  -6   4   6     3504.95     3529.56     30.62 o 
  -5   4   6    10393.79    10093.76     78.98 o 
  -4   4   6    15986.18    16324.31    150.70 o 
  -3   4   6       77.75       61.78      7.96 o 
  -2   4   6     1799.39     1883.93     51.91 o 
  -1   4   6     1297.28     1239.40     34.94 o 
   0   4   6    17749.75    17940.44    106.24 o 
   1   4   6     3836.33     3915.56     30.94 o 
   2   4   6      250.81      244.30      7.74 o 
   3   4   6     3753.18     3624.03     57.56 o 
   4   4   6     6045.73     5991.11     71.27 o 
   5   4   6      714.09      664.79     19.48 o 
   6   4   6      116.24      112.49     11.08 o 
   7   4   6      724.04      651.92     24.15 o 
   8   4   6     3689.14     3705.63     54.15 o 
   9   4   6     1336.21     1347.98     33.49 o 
  10   4   6       24.48       26.18     16.04 o 
 -13   5   6      806.11      772.17     26.40 o 
 -12   5   6      359.78      380.64     18.60 o 
 -11   5   6     3359.57     3229.86     40.14 o 
 -10   5   6     3120.85     3304.73     44.66 o 
  -9   5   6     3532.48     3464.92     38.39 o 
  -8   5   6      525.66      517.20     16.21 o 
  -7   5   6     3610.67     3620.31     55.73 o 
  -6   5   6     5434.89     5277.49     62.35 o 
  -5   5   6     2325.12     2310.49     35.53 o 
  -4   5   6     2804.90     2770.51     30.58 o 
  -3   5   6     6393.05     6833.96     75.18 o 
  -2   5   6    23248.02    24073.14    211.35 o 
  -1   5   6     2935.54     2940.82     35.96 o 
   0   5   6      430.35      431.29      8.82 o 
   1   5   6    10042.01    10397.71     67.56 o 
   2   5   6    18789.40    19004.84    110.44 o 
   3   5   6      459.42      432.74     10.28 o 
   4   5   6       21.23       18.68      4.72 o 
   5   5   6     1374.05     1301.49     26.14 o 
   6   5   6     5735.84     5550.11     69.38 o 
   7   5   6     1852.40     1805.75     34.76 o 
   8   5   6        2.00       26.88      9.97 o 
   9   5   6      728.59      737.76     26.65 o 
  10   5   6     3665.04     3568.88     63.13 o 
 -13   6   6     3861.58     3941.75     58.12 o 
 -12   6   6     1405.96     1381.08     45.86 o 
 -11   6   6      142.35      205.69     39.37 o 
 -10   6   6       97.20      110.95      9.70 o 
  -9   6   6     5507.15     5854.94     62.13 o 
  -8   6   6     5555.11     5201.34     96.60 o 
  -7   6   6     1144.38     1123.79     37.98 o 
  -6   6   6     1163.48     1164.91     26.44 o 
  -5   6   6    10177.78    10013.98     90.36 o 
  -4   6   6     1588.00     1587.94     29.60 o 
  -3   6   6    13865.01    14205.10    104.98 o 
  -2   6   6      237.56      257.09     13.23 o 
  -1   6   6     2886.97     2838.35     35.13 o 
   0   6   6     4915.77     4739.56     35.60 o 
   1   6   6    10644.95    10963.06     70.70 o 
   2   6   6      294.12      343.50      9.08 o 
   3   6   6     5787.14     5776.98     43.48 o 
   4   6   6     6127.92     6019.87     54.12 o 
   5   6   6      866.68      725.94     19.76 o 
   6   6   6        1.73       19.31      8.28 o 
   7   6   6     4646.31     4433.34     57.71 o 
   8   6   6      381.22      383.73     32.77 o 
   9   6   6     1182.16     1216.19     42.38 o 
 -13   7   6      171.63      212.58     18.45 o 
 -12   7   6      624.52      600.04     23.06 o 
 -11   7   6       13.81       14.90      7.83 o 
 -10   7   6     3427.77     3426.96     40.72 o 
  -9   7   6      491.54      499.58     17.59 o 
  -8   7   6      886.76      823.68     20.05 o 
  -7   7   6     1453.54     1470.12     25.28 o 
  -6   7   6     8215.58     7957.02     70.50 o 
  -5   7   6     1324.00     1300.19     20.87 o 
  -4   7   6     2424.78     2442.73     28.28 o 
  -3   7   6      833.70      862.67     15.06 o 
  -2   7   6    12068.51    12154.43    120.38 o 
  -1   7   6     5405.69     5661.11     66.88 o 
   0   7   6       54.13       54.77      6.51 o 
   1   7   6       47.46       61.18      7.14 o 
   2   7   6    24617.06    24694.21    140.05 o 
   3   7   6     1053.87     1130.10     16.24 o 
   4   7   6       43.59       46.33      6.92 o 
   5   7   6       59.99       67.20      8.23 o 
   6   7   6     7568.66     7540.84     78.48 o 
   7   7   6      258.30      302.26     16.76 o 
   8   7   6      135.48      118.75     14.48 o 
   9   7   6      380.98      402.80     22.99 o 
 -13   8   6     5067.10     5363.32     70.06 o 
 -12   8   6      473.63      452.96     20.87 o 
 -11   8   6      508.83      542.29     18.19 o 
 -10   8   6      264.21      276.72     13.35 o 
  -9   8   6     7582.15     7316.62     87.47 o 
  -8   8   6       93.15      148.85     22.87 o 
  -7   8   6     3362.46     3346.29     66.86 o 
  -6   8   6        7.72       -0.93      5.34 o 
  -5   8   6     7768.21     7578.85     66.29 o 
  -4   8   6      537.85      571.97     12.47 o 
  -3   8   6     3980.99     4049.87     96.64 o 
  -2   8   6      950.83      877.47     23.33 o 
  -1   8   6     4180.70     4095.26     55.00 o 
   0   8   6      243.71      196.20     12.57 o 
   1   8   6     3076.36     3050.48     32.56 o 
   2   8   6      495.45      554.64     12.24 o 
   3   8   6     6115.66     6063.20     45.71 o 
   4   8   6       60.15       42.24     11.69 o 
   5   8   6     2908.30     2853.42     37.76 o 
   6   8   6      231.38      194.26     21.45 o 
   7   8   6     2547.33     2514.61     45.16 o 
   8   8   6        1.62      -10.20      9.27 o 
   9   8   6     2470.04     2402.53     65.19 o 
 -12   9   6      811.47      816.85     28.50 o 
 -11   9   6       35.59       30.07      8.44 o 
 -10   9   6     5390.33     5075.95     62.98 o 
  -9   9   6       36.27       48.67      8.93 o 
  -8   9   6      946.93      942.82     22.09 o 
  -7   9   6      137.35      158.78     10.41 o 
  -6   9   6    11265.19    11182.52     93.23 o 
  -5   9   6      480.43      501.98     13.37 o 
  -4   9   6     2334.56     2290.96     41.22 o 
  -3   9   6      405.33      489.72     19.41 o 
  -2   9   6     8314.08     7879.74     65.35 o 
  -1   9   6      152.93      171.72     21.82 o 
   0   9   6      605.11      655.71     34.51 o 
   1   9   6      857.91      934.35     25.29 o 
   2   9   6    13103.07    12875.82     84.39 o 
   3   9   6        0.28        5.40      4.50 o 
   4   9   6      173.62      165.35     14.44 o 
   5   9   6       54.76       49.71      8.47 o 
   6   9   6     8943.95     8694.66    129.57 o 
   7   9   6       15.61       30.97     20.02 o 
   8   9   6      101.92      120.49     20.94 o 
   9   9   6      816.97      740.44     40.93 o 
 -12  10   6       94.07      132.00     22.50 o 
 -11  10   6      989.39     1007.50     27.83 o 
 -10  10   6        6.64       -5.28      8.09 o 
  -9  10   6     5005.72     4934.25     74.92 o 
  -8  10   6      910.07      970.70     30.92 o 
  -7  10   6     1732.25     1718.66     39.05 o 
  -6  10   6       38.31       43.71     10.61 o 
  -5  10   6    17307.29    16856.34    167.17 o 
  -4  10   6      490.03      454.01     23.32 o 
  -3  10   6     5228.98     4980.10     66.83 o 
  -2  10   6       23.08       44.92      9.72 o 
  -1  10   6     8651.56     8592.04     72.85 o 
   0  10   6      867.92      880.69     25.01 o 
   1  10   6     4548.81     4207.39    171.37 o 
   2  10   6      390.59      449.76     15.57 o 
   3  10   6     5493.47     5696.74     84.98 o 
   4  10   6       98.26      118.53     13.16 o 
   5  10   6     4654.56     4565.76     65.07 o 
   6  10   6      227.60      239.04     23.84 o 
   7  10   6     2463.47     2471.07     64.35 o 
   8  10   6      362.46      345.97     30.64 o 
   9  10   6     3294.14     3542.24     97.54 o 
 -12  11   6     1077.97     1182.72     39.38 o 
 -11  11   6     1538.35     1505.81     36.95 o 
 -10  11   6     5659.51     5722.00     85.41 o 
  -9  11   6      123.96      177.46     17.85 o 
  -8  11   6      598.89      603.36     26.18 o 
  -7  11   6     3297.22     3015.58     54.35 o 
  -6  11   6    11664.04    10973.97    123.20 o 
  -5  11   6     3478.59     3292.62    125.85 o 
  -4  11   6     7511.58     7371.01     90.30 o 
  -3  11   6      611.62      580.33     22.10 o 
  -2  11   6    13886.78    13820.34    141.39 o 
  -1  11   6      456.39      455.15     13.18 o 
   0  11   6      324.66      328.36     40.61 o 
   1  11   6     1718.44     1826.39     36.79 o 
   2  11   6     7259.27     7251.06     66.97 o 
   3  11   6        7.15        1.22      6.20 o 
   4  11   6      758.29      725.37     27.94 o 
   5  11   6      482.46      447.56     33.71 o 
   6  11   6     5140.90     5120.77     73.31 o 
   7  11   6      618.16      577.04     34.21 o 
   8  11   6       66.44      141.68     22.38 o 
 -11  12   6      547.14      620.51     24.69 o 
 -10  12   6      250.81      231.31     25.44 o 
  -9  12   6     4224.11     4119.25     70.08 o 
  -8  12   6     1196.47     1344.78     37.67 o 
  -7  12   6     2068.13     2049.70     45.02 o 
  -6  12   6        1.77       -1.41      8.71 o 
  -5  12   6     4642.91     4340.12     66.15 o 
  -4  12   6     1448.00     1253.14     56.05 o 
  -3  12   6     2045.65     2129.39     42.64 o 
  -2  12   6        6.71      -11.21      7.47 o 
  -1  12   6     4737.96     4705.78     85.90 o 
   0  12   6     1617.25     1564.34     25.46 o 
   1  12   6     1374.61     1315.95     31.85 o 
   2  12   6      382.65      361.28     14.51 o 
   3  12   6     4100.63     4159.22     59.33 o 
   4  12   6     4298.44     4193.59     61.22 o 
   5  12   6     2363.72     2321.75     45.76 o 
   6  12   6      111.23      134.11     17.51 o 
   7  12   6     2502.33     2407.86     65.61 o 
   8  12   6     2158.91     2168.07     64.39 o 
 -11  13   6     1636.33     1666.90     38.05 o 
 -10  13   6     3617.69     3741.46     69.48 o 
  -9  13   6       81.70      102.79     16.43 o 
  -8  13   6     1493.51     1407.75     39.59 o 
  -7  13   6     1954.09     1971.42     45.28 o 
  -6  13   6     6779.69     6358.03     87.55 o 
  -5  13   6     2877.81     2836.83     52.79 o 
  -4  13   6      305.67      278.74     18.70 o 
  -3  13   6     4148.43     4133.78     64.07 o 
  -2  13   6     4803.87     4628.61     69.52 o 
  -1  13   6      191.16      208.55     16.82 o 
   0  13   6     1394.91     1362.83     39.71 o 
   1  13   6     3602.95     3516.89     43.10 o 
   2  13   6     5609.61     5753.16     59.09 o 
   3  13   6      548.87      573.19     60.02 o 
   4  13   6        3.36       24.90     10.20 o 
   5  13   6      980.13      952.08     30.26 o 
   6  13   6     4416.93     4380.08     87.58 o 
   7  13   6     1634.83     1648.97     55.65 o 
   8  13   6       59.46       47.04     20.10 o 
 -11  14   6       33.70       40.18     12.72 o 
 -10  14   6     1100.80     1024.41     67.50 o 
  -9  14   6     1889.93     2004.68     49.54 o 
  -8  14   6     4082.26     3781.33     67.67 o 
  -7  14   6      239.92      250.04     20.31 o 
  -6  14   6       32.21        6.53     10.81 o 
  -5  14   6     1570.78     1469.56     66.93 o 
  -4  14   6    10676.27    10047.30    118.88 o 
  -3  14   6     3426.38     3359.56     94.75 o 
  -2  14   6     1126.68     1138.33     32.59 o 
  -1  14   6       73.38      129.00     16.29 o 
   0  14   6     5469.90     5299.88     74.79 o 
   1  14   6      861.87      808.24     20.66 o 
   2  14   6       46.32       52.40      8.61 o 
   3  14   6     1668.77     1675.16     37.14 o 
   4  14   6     6303.63     6132.20     79.87 o 
   5  14   6     1750.53     1688.21     39.76 o 
   6  14   6       47.26       38.50     12.30 o 
   7  14   6     1061.58     1044.55     47.21 o 
 -10  15   6      896.04      952.22     61.86 o 
  -9  15   6      353.36      368.14     25.83 o 
  -8  15   6        0.66       19.90     12.22 o 
  -7  15   6     3511.06     3429.18     64.14 o 
  -6  15   6      350.15      323.70     21.88 o 
  -5  15   6     2483.02     2423.75     50.89 o 
  -4  15   6       23.20       47.36     12.48 o 
  -3  15   6     5956.13     5852.05     83.38 o 
  -2  15   6      686.45      627.11     32.71 o 
  -1  15   6     1708.21     1644.83     39.77 o 
   0  15   6        1.76       28.96     11.08 o 
   1  15   6     3779.92     3694.20     60.63 o 
   2  15   6     1251.92     1311.79     40.11 o 
   3  15   6     4141.71     4090.01     50.20 o 
   4  15   6       11.38       -4.67      9.83 o 
   5  15   6     2303.41     2334.84     47.99 o 
   6  15   6      125.94      183.86     23.60 o 
   7  15   6      358.88      478.25     34.50 o 
 -10  16   6      258.01      237.29     23.98 o 
  -9  16   6      166.33      134.40     19.73 o 
  -8  16   6     5127.03     5035.44     99.97 o 
  -7  16   6      320.11      322.15     23.28 o 
  -6  16   6      587.23      599.54     28.45 o 
  -5  16   6       22.30       19.74     11.38 o 
  -4  16   6     8682.21     8183.63    106.70 o 
  -3  16   6     1076.58     1036.05     33.54 o 
  -2  16   6      253.74      265.39     19.80 o 
  -1  16   6      207.50      209.63     18.12 o 
   0  16   6     8476.54     8021.78    106.77 o 
   1  16   6     1446.38     1411.24     33.97 o 
   2  16   6      185.17      167.05     21.61 o 
   3  16   6     1231.43     1193.29     31.45 o 
   4  16   6     3520.88     3546.49     52.92 o 
   5  16   6     1110.86     1207.07     71.77 o 
   6  16   6      192.41      172.21     16.42 o 
  -9  17   6     1926.46     1927.69     51.91 o 
  -8  17   6        0.06       29.82     14.46 o 
  -7  17   6     5021.71     4985.31     83.26 o 
  -6  17   6       41.30       22.85     13.50 o 
  -5  17   6     1192.74     1183.47     37.46 o 
  -4  17   6       39.07       44.00     13.19 o 
  -3  17   6     6435.40     6297.02     90.88 o 
  -2  17   6      678.54      655.16     28.44 o 
  -1  17   6     2520.57     2600.20     53.13 o 
   0  17   6       11.19        4.20     11.09 o 
   1  17   6     6244.24     6164.18     80.14 o 
   2  17   6       37.24       57.01     12.38 o 
   3  17   6     1220.31     1245.89     46.69 o 
   4  17   6       17.24       18.85     11.53 o 
   5  17   6     4983.41     5128.27     56.25 o 
   6  17   6      122.00      120.39     13.29 o 
  -8  18   6     5695.30     5619.55     93.08 o 
  -7  18   6       78.79       79.98     16.47 o 
  -6  18   6      399.69      383.38     42.71 o 
  -5  18   6      101.75      148.89     18.51 o 
  -4  18   6     7246.53     7222.63    102.60 o 
  -3  18   6       59.72       67.67     14.92 o 
  -2  18   6      397.10      427.48     25.23 o 
  -1  18   6      177.71      199.30     19.64 o 
   0  18   6     6977.78     6649.28     94.08 o 
   1  18   6      578.79      619.19     37.10 o 
   2  18   6      525.87      490.39     31.84 o 
   3  18   6        0.05       -3.20     13.31 o 
   4  18   6     2297.84     2428.52     66.75 o 
   5  18   6      150.09      185.98     16.95 o 
  -7  19   6     5011.43     5272.36     89.83 o 
  -6  19   6       83.70       84.05     17.38 o 
  -5  19   6     1263.20     1215.23     58.15 o 
  -4  19   6       56.65       45.61     14.49 o 
  -3  19   6     4499.37     4476.37     77.03 o 
  -2  19   6      146.12      164.11     19.23 o 
  -1  19   6     2262.53     2266.60     51.76 o 
   0  19   6       65.25       97.96     17.24 o 
   1  19   6     3384.46     3440.94     59.09 o 
   2  19   6      758.76      757.88     38.59 o 
   3  19   6     1430.88     1541.39     53.26 o 
   4  19   6       22.15       25.53     16.92 o 
  -6  20   6     1368.75     1532.86     47.06 o 
  -5  20   6      649.65      688.06     33.41 o 
  -4  20   6     4901.76     5151.57     90.28 o 
  -3  20   6       97.08      138.53     19.13 o 
  -2  20   6      701.86      633.46     31.62 o 
  -1  20   6      361.90      355.12     24.68 o 
   0  20   6     5141.32     5252.01     85.06 o 
   1  20   6      805.12      903.24     32.34 o 
   2  20   6      260.27      337.62     29.02 o 
   3  20   6      641.81      685.57     39.68 o 
  -5  21   6      704.92      707.35     35.29 o 
  -4  21   6       41.50       44.65     15.99 o 
  -3  21   6     2564.86     2644.80     60.43 o 
  -2  21   6      989.28     1061.62     39.15 o 
  -1  21   6      793.34      807.26     35.13 o 
   0  21   6        0.45       33.34     13.14 o 
   1  21   6     3178.21     3375.95     61.50 o 
   2  21   6     1227.69     1141.72     50.51 o 
  -3  22   6      196.04      217.05     28.15 o 
  -2  22   6       79.36       62.50     16.42 o 
  -1  22   6     1499.00     1509.33     46.44 o 
 -13   0   7     7903.77     7626.39    148.12 o 
 -11   0   7       30.56       30.86     11.37 o 
  -9   0   7     9247.11     9259.81     82.52 o 
  -7   0   7       48.06       70.50     12.23 o 
  -5   0   7    13125.11    12737.27    120.34 o 
  -3   0   7     3786.84     3997.63     48.31 o 
  -1   0   7    49279.18    51566.63    424.50 o 
   1   0   7       66.25       96.42     16.08 o 
   3   0   7     9246.24     9273.84    117.86 o 
   5   0   7     8874.25     8472.47    117.63 o 
   7   0   7     7686.09     7422.16    115.61 o 
   9   0   7      261.14      245.58     26.12 o 
 -13   1   7        0.59      -14.55     10.98 o 
 -12   1   7     5699.02     5797.23     84.82 o 
 -11   1   7      151.25      146.69      9.30 o 
 -10   1   7     4428.20     4393.46     47.18 o 
  -9   1   7      396.07      403.43     10.35 o 
  -8   1   7    10137.19    10300.11     67.27 o 
  -7   1   7     2126.94     2214.14     25.11 o 
  -6   1   7    11594.15    11804.94     83.43 o 
  -5   1   7      488.94      427.32     10.12 o 
  -4   1   7     3659.33     3555.91     31.44 o 
  -3   1   7     1501.28     1658.04     19.32 o 
  -2   1   7     7840.78     7661.79     65.52 o 
  -1   1   7      305.15      278.44     20.09 o 
   0   1   7     9890.28     9533.00    163.96 o 
   1   1   7     1577.40     1571.33     20.82 o 
   2   1   7     1768.28     1633.49     25.47 o 
   3   1   7        1.58        2.31     10.79 o 
   4   1   7     3094.99     2964.96     77.23 o 
   5   1   7     1970.34     1915.21     33.00 o 
   6   1   7     3744.22     3737.12     50.71 o 
   7   1   7       30.41       35.12      9.87 o 
   8   1   7     1698.91     1695.69     36.56 o 
   9   1   7      982.11      869.71     47.29 o 
 -13   2   7     4650.31     5058.81     81.58 o 
 -12   2   7      264.48      295.76     16.79 o 
 -11   2   7      214.49      208.39     12.08 o 
 -10   2   7      142.66      153.86      9.53 o 
  -9   2   7     7883.13     7540.86     64.18 o 
  -8   2   7     6324.02     6435.94     53.35 o 
  -7   2   7      112.30      105.70      5.96 o 
  -6   2   7     1362.34     1408.71     24.77 o 
  -5   2   7     8270.59     8304.10     76.41 o 
  -4   2   7     1090.07     1075.65     17.41 o 
  -3   2   7     1289.35     1435.27     18.28 o 
  -2   2   7     3804.20     4050.87     34.98 o 
  -1   2   7    26764.21    26742.97    273.41 o 
   0   2   7      642.20      636.22     11.74 o 
   1   2   7      875.65      873.87     33.49 o 
   2   2   7      721.52      733.79     16.95 o 
   3   2   7    13907.36    13727.90    113.65 o 
   4   2   7       48.17       26.51      7.62 o 
   5   2   7     1107.40     1054.57     24.46 o 
   6   2   7       17.10       17.71      8.18 o 
   7   2   7     5474.37     5528.53     67.67 o 
   8   2   7       94.39      113.21     13.68 o 
   9   2   7      294.48      282.06     19.46 o 
 -13   3   7      267.46      343.57     33.09 o 
 -12   3   7     3588.68     3650.41     51.32 o 
 -11   3   7     1023.83     1083.71     22.53 o 
 -10   3   7     3817.73     3810.72     54.49 o 
  -9   3   7      145.63      150.09      8.62 o 
  -8   3   7    12997.25    12836.96     92.01 o 
  -7   3   7     8638.44     8509.13     56.41 o 
  -6   3   7     6490.83     6677.07     58.92 o 
  -5   3   7      134.11      135.81      5.96 o 
  -4   3   7    18300.66    19347.31    121.34 o 
  -3   3   7     9789.34     9955.67     68.74 o 
  -2   3   7     8846.59     9122.29     73.32 o 
  -1   3   7      552.06      588.70     17.82 o 
   0   3   7     4440.19     4603.08     36.56 o 
   1   3   7     4044.44     4114.75     33.37 o 
   2   3   7     1688.47     1787.02     23.65 o 
   3   3   7      187.74      211.24     15.26 o 
   4   3   7     8718.25     8544.18     81.05 o 
   5   3   7     1143.56     1137.65     25.40 o 
   6   3   7     1854.19     1910.22     34.69 o 
   7   3   7      562.92      536.94     39.20 o 
   8   3   7     1602.57     1726.21     36.96 o 
   9   3   7     2123.59     1964.42     44.32 o 
 -13   4   7     2418.39     2538.37     44.59 o 
 -12   4   7      624.72      601.90     28.73 o 
 -11   4   7        4.22       -1.15      6.67 o 
 -10   4   7     1930.70     1964.60     29.17 o 
  -9   4   7    18045.84    17863.27    141.06 o 
  -8   4   7     3240.35     3369.31     41.43 o 
  -7   4   7        0.19        7.89      5.36 o 
  -6   4   7     7825.19     8060.61     71.46 o 
  -5   4   7     6601.56     6493.64     54.65 o 
  -4   4   7      126.60      115.86      5.43 o 
  -3   4   7      998.84     1018.81     23.37 o 
  -2   4   7     9369.75     9531.83     97.51 o 
  -1   4   7    12767.42    13061.20    114.06 o 
   0   4   7     4816.91     4851.47     37.92 o 
   1   4   7       37.08       45.29      4.97 o 
   2   4   7     4013.59     4054.21     34.05 o 
   3   4   7     7054.11     7138.28     59.27 o 
   4   4   7     2170.12     2062.29     32.69 o 
   5   4   7       41.95       41.48      8.70 o 
   6   4   7     2631.55     2690.18     53.00 o 
   7   4   7     2819.21     2746.94     44.70 o 
   8   4   7     1056.11     1009.12     28.52 o 
   9   4   7       39.90       80.26     13.88 o 
 -13   5   7      160.43      124.03     14.45 o 
 -12   5   7     1610.51     1686.82     34.41 o 
 -11   5   7     4614.74     4494.00     49.10 o 
 -10   5   7      524.40      640.40     26.92 o 
  -9   5   7        3.97       12.36      7.12 o 
  -8   5   7    12873.30    12293.83    102.99 o 
  -7   5   7     3152.33     2964.32     46.49 o 
  -6   5   7      766.28      806.48     17.44 o 
  -5   5   7      229.20      256.14     10.02 o 
  -4   5   7     1215.35     1222.09     30.91 o 
  -3   5   7     8082.73     7815.88     85.05 o 
  -2   5   7     1335.08     1208.33     50.59 o 
  -1   5   7      345.49      351.94     12.63 o 
   0   5   7     8621.29     8759.50     59.42 o 
   1   5   7    15832.92    15567.04     93.56 o 
   2   5   7     2302.64     2352.90     24.25 o 
   3   5   7      909.23      950.72     15.40 o 
   4   5   7     1964.57     1898.82     33.80 o 
   5   5   7    11553.14    11324.75    103.61 o 
   6   5   7     1892.74     1840.43     34.16 o 
   7   5   7      374.56      328.75     17.71 o 
   8   5   7      974.50     1001.74     28.62 o 
   9   5   7     1962.99     1955.85     48.49 o 
 -13   6   7     1628.21     1517.70     36.38 o 
 -12   6   7      942.26      879.94     25.82 o 
 -11   6   7      106.17      130.22     11.05 o 
 -10   6   7     5409.55     5341.66     60.21 o 
  -9   6   7     2721.37     2822.11     39.76 o 
  -8   6   7     4198.31     4269.28     48.96 o 
  -7   6   7      142.89      149.43     10.39 o 
  -6   6   7     4924.11     4738.94     61.57 o 
  -5   6   7     2368.08     2378.60     29.84 o 
  -4   6   7     8506.13     8209.13     93.54 o 
  -3   6   7     1131.02     1208.03     33.98 o 
  -2   6   7      894.75      808.64     24.74 o 
  -1   6   7     8042.35     8357.98     80.31 o 
   0   6   7     2959.19     2730.89     28.05 o 
   1   6   7        5.07       16.69      4.35 o 
   2   6   7     5149.13     5212.27     52.76 o 
   3   6   7     3122.86     3120.92     29.76 o 
   4   6   7     5355.08     5371.06     51.51 o 
   5   6   7      166.90      230.94     18.61 o 
   6   6   7     3635.04     3689.05     67.65 o 
   7   6   7      414.91      430.42     21.09 o 
   8   6   7     1746.28     1682.55     36.64 o 
   9   6   7      293.32      263.20     21.05 o 
 -13   7   7      167.19      173.72     16.53 o 
 -12   7   7     1126.65     1122.44     48.06 o 
 -11   7   7     4983.80     4878.96     52.50 o 
 -10   7   7      324.39      310.88     13.73 o 
  -9   7   7      136.41      113.63     14.39 o 
  -8   7   7     1701.75     1631.86     28.39 o 
  -7   7   7     8003.14     7933.84     73.04 o 
  -6   7   7     2935.41     2826.57     35.02 o 
  -5   7   7       42.85       48.91      8.36 o 
  -4   7   7      164.36      143.22     25.82 o 
  -3   7   7    14019.44    13847.64    104.09 o 
  -2   7   7     3232.57     3003.59     38.18 o 
  -1   7   7     2287.09     2268.82     32.04 o 
   0   7   7      339.21      317.17     12.48 o 
   1   7   7    22052.21    22404.97    133.55 o 
   2   7   7       56.49       85.50      6.17 o 
   3   7   7     2696.53     2724.88     27.63 o 
   4   7   7      402.19      431.17     23.16 o 
   5   7   7    10061.37     9832.37     93.55 o 
   6   7   7      895.90      860.38     31.86 o 
   7   7   7      106.61       99.15     13.60 o 
   8   7   7      134.83      123.16     15.61 o 
   9   7   7     2434.60     2553.50     71.91 o 
 -13   8   7      331.42      370.06     20.87 o 
 -12   8   7     1726.96     1769.63     31.68 o 
 -11   8   7       32.12       27.29      9.53 o 
 -10   8   7     5750.15     5551.21     63.52 o 
  -9   8   7       13.45        7.20      7.98 o 
  -8   8   7     3910.60     3716.34     45.74 o 
  -7   8   7      190.65      184.08     10.80 o 
  -6   8   7     3333.11     3289.37     54.96 o 
  -5   8   7      135.24      142.59      8.16 o 
  -4   8   7    12079.93    11733.08    122.30 o 
  -3   8   7      609.07      615.00     21.43 o 
  -2   8   7     4785.00     4410.68     59.89 o 
  -1   8   7      286.17      293.99     18.18 o 
   0   8   7    12036.08    11503.92    118.50 o 
   1   8   7       48.65       69.37     12.92 o 
   2   8   7     4243.01     4324.39     77.33 o 
   3   8   7     1108.87     1024.28     22.56 o 
   4   8   7     8062.39     7990.33     78.52 o 
   5   8   7      152.32      186.20     12.45 o 
   6   8   7     3557.64     3570.58     76.42 o 
   7   8   7       29.10       65.78     17.61 o 
   8   8   7     1555.53     1659.48     55.94 o 
 -12   9   7       17.80        7.98     10.24 o 
 -11   9   7     5013.27     5025.38     64.58 o 
 -10   9   7      408.71      444.07     23.96 o 
  -9   9   7      180.02      174.07     16.94 o 
  -8   9   7      133.26      166.59     15.80 o 
  -7   9   7    13606.51    12806.92    137.31 o 
  -6   9   7      246.45      213.01     16.02 o 
  -5   9   7     1316.51     1271.96     31.56 o 
  -4   9   7      630.92      616.12     22.26 o 
  -3   9   7    18718.00    18172.50    174.80 o 
  -2   9   7        0.00       -9.73      6.48 o 
  -1   9   7       72.17       60.84     10.18 o 
   0   9   7      348.42      345.30     17.14 o 
   1   9   7    15139.47    14798.19    147.52 o 
   2   9   7       28.26       28.28      7.26 o 
   3   9   7     2028.51     1975.07     38.32 o 
   4   9   7      373.30      400.62     20.33 o 
   5   9   7     8207.86     8128.50    130.39 o 
   6   9   7       40.07       63.57     16.77 o 
   7   9   7      540.61      588.31     35.47 o 
   8   9   7       21.93        6.40     16.15 o 
 -12  10   7     2564.77     2622.29    102.76 o 
 -11  10   7       26.74       -3.02      8.95 o 
 -10  10   7     2751.74     2843.96     56.26 o 
  -9  10   7     1568.79     1434.47     52.20 o 
  -8  10   7     5616.82     5330.54     77.40 o 
  -7  10   7      632.56      707.11     51.18 o 
  -6  10   7     1985.93     1917.64     41.09 o 
  -5  10   7        6.34       39.45     13.07 o 
  -4  10   7     5657.07     5667.98     75.23 o 
  -3  10   7       64.18       59.44     11.86 o 
  -2  10   7     7915.60     7788.52     91.95 o 
  -1  10   7     1114.03     1046.51     41.91 o 
   0  10   7     6015.30     5831.50     74.29 o 
   1  10   7      137.68      177.73     14.76 o 
   2  10   7     1221.80     1194.14     23.34 o 
   3  10   7      622.11      630.41     23.21 o 
   4  10   7     4193.80     4312.44     63.09 o 
   5  10   7      438.29      492.33     23.80 o 
   6  10   7     1539.44     1524.15     49.96 o 
   7  10   7      302.41      249.56     32.37 o 
   8  10   7     3775.85     3875.07     88.49 o 
 -12  11   7      939.91      958.22     30.01 o 
 -11  11   7     3475.51     3449.52     53.55 o 
 -10  11   7      456.34      513.31     26.72 o 
  -9  11   7      406.24      358.89     22.44 o 
  -8  11   7      502.34      488.39     24.26 o 
  -7  11   7     8693.10     8121.04    101.96 o 
  -6  11   7       15.07      -11.91      7.94 o 
  -5  11   7       70.71       91.93     32.38 o 
  -4  11   7      271.22      278.68     17.84 o 
  -3  11   7     6256.99     6558.04     83.81 o 
  -2  11   7      602.11      569.02     22.85 o 
  -1  11   7       57.80       58.89     11.14 o 
   0  11   7      919.77      822.25     28.49 o 
   1  11   7    10801.39     7111.55    118.97 o 
   2  11   7       13.21       15.93      7.10 o 
   3  11   7      186.87      213.22     20.68 o 
   4  11   7      200.86      216.44     26.70 o 
   5  11   7     6094.04     6241.86    119.46 o 
   6  11   7      305.94      271.01     26.44 o 
   7  11   7      675.24      800.96     41.27 o 
   8  11   7      239.04      277.70     29.64 o 
 -11  12   7      145.09      188.18     16.25 o 
 -10  12   7     2624.00     2554.43     55.39 o 
  -9  12   7     2359.17     2208.72     49.74 o 
  -8  12   7     5461.48     5365.93     80.73 o 
  -7  12   7      154.43      149.38     16.31 o 
  -6  12   7     4411.38     4484.54     73.68 o 
  -5  12   7    12173.50    11322.12    128.09 o 
  -4  12   7      902.71      863.88     28.16 o 
  -3  12   7        0.33       21.93      9.91 o 
  -2  12   7     7887.71     7560.00     95.14 o 
  -1  12   7     3901.90     3706.08     58.51 o 
   0  12   7     5352.50     5572.28    117.02 o 
   1  12   7       90.31       80.62     16.06 o 
   2  12   7     3615.44     3658.09     44.84 o 
   3  12   7     2413.30     2344.29     44.37 o 
   4  12   7     4717.39     4488.63     66.20 o 
   5  12   7       44.07       60.02     12.93 o 
   6  12   7      442.68      481.55     37.14 o 
   7  12   7      794.15      953.73     44.64 o 
 -11  13   7     1658.76     1616.16     37.35 o 
 -10  13   7      568.90      664.22     31.19 o 
  -9  13   7        0.06       -8.39     11.77 o 
  -8  13   7     2808.32     2675.99     55.25 o 
  -7  13   7     4532.11     4370.62     71.36 o 
  -6  13   7     1199.58      940.32     31.56 o 
  -5  13   7      221.06      195.03     17.73 o 
  -4  13   7     4359.49     4377.54    112.34 o 
  -3  13   7     3567.12     3255.86     56.57 o 
  -2  13   7     3202.10     3019.82     53.43 o 
  -1  13   7      323.57      341.45     19.54 o 
   0  13   7     2087.76     2067.99     42.82 o 
   1  13   7     3608.04     3611.49    125.80 o 
   2  13   7      845.36      839.57     36.59 o 
   3  13   7      176.91      161.91     15.88 o 
   4  13   7     1895.41     1876.02     46.98 o 
   5  13   7     1742.42     1872.31     43.30 o 
   6  13   7     1115.74     1194.45     36.02 o 
   7  13   7        3.63        3.36     16.22 o 
 -11  14   7       48.65       21.86     12.28 o 
 -10  14   7     1621.76     1551.14     44.77 o 
  -9  14   7     2806.22     2614.56     60.17 o 
  -8  14   7     1495.78     1383.24     40.57 o 
  -7  14   7      604.91      626.49     61.12 o 
  -6  14   7     2708.98     2547.01     54.44 o 
  -5  14   7     4624.57     4370.67     81.88 o 
  -4  14   7     5005.97     4831.09     74.21 o 
  -3  14   7       12.13        8.99     10.43 o 
  -2  14   7      165.60      197.19     17.15 o 
  -1  14   7     5327.53     4992.66     73.12 o 
   0  14   7     3179.08     3220.04     94.71 o 
   1  14   7     1038.52     1099.97     29.87 o 
   2  14   7     1318.81     1206.41     30.74 o 
   3  14   7     5201.04     5036.13     71.24 o 
   4  14   7     1486.72     1498.76     37.83 o 
   5  14   7      112.98       96.23     15.08 o 
   6  14   7     1720.11     1823.83     51.27 o 
 -10  15   7     2879.47     3014.99     76.29 o 
  -9  15   7       14.04       21.12     13.39 o 
  -8  15   7     2663.65     2571.61     63.66 o 
  -7  15   7      253.92      278.29     22.04 o 
  -6  15   7     1618.12     1605.27     42.57 o 
  -5  15   7        2.20       -0.65     10.51 o 
  -4  15   7     1651.64     1671.38     42.47 o 
  -3  15   7     2023.87     2011.13     46.12 o 
  -2  15   7     1811.01     1695.99     62.95 o 
  -1  15   7       30.37       63.59     13.19 o 
   0  15   7    11095.49    10804.03    125.20 o 
   1  15   7     5268.80     5240.43     70.83 o 
   2  15   7     3098.06     3194.03     79.54 o 
   3  15   7       16.27       28.58     11.64 o 
   4  15   7      568.33      562.62     25.70 o 
   5  15   7     2302.82     2458.04     71.89 o 
   6  15   7     3037.39     3173.18     61.04 o 
  -9  16   7     6691.78     6957.91    104.33 o 
  -8  16   7      359.97      433.22     27.36 o 
  -7  16   7      103.16       89.95     16.76 o 
  -6  16   7       63.53       59.55     13.55 o 
  -5  16   7     6864.75     6473.96    119.28 o 
  -4  16   7      634.53      569.64     27.59 o 
  -3  16   7      730.20      665.32     57.18 o 
  -2  16   7      614.07      564.17     26.55 o 
  -1  16   7     5324.92     5151.77     78.33 o 
   0  16   7      953.73      924.82     31.87 o 
   1  16   7        2.02        2.98     10.21 o 
   2  16   7      579.86      667.51     61.26 o 
   3  16   7     3170.45     3375.20     84.48 o 
   4  16   7      528.40      585.69     41.53 o 
   5  16   7       26.49       57.05     19.59 o 
  -9  17   7        9.62       -9.43     12.77 o 
  -8  17   7     3600.82     3718.76     72.32 o 
  -7  17   7        4.58       11.29     12.89 o 
  -6  17   7     1466.28     1470.77     80.40 o 
  -5  17   7      216.99      244.71     21.51 o 
  -4  17   7     4849.74     4737.66     78.18 o 
  -3  17   7       56.57       42.27     13.55 o 
  -2  17   7     4392.49     4174.19     71.27 o 
  -1  17   7        8.02       20.61     13.67 o 
   0  17   7      873.86      810.35     30.90 o 
   1  17   7       10.61        0.75     10.08 o 
   2  17   7     2652.64     2693.76     68.25 o 
   3  17   7        4.58       15.99     15.74 o 
   4  17   7     1157.25     1276.29     37.11 o 
   5  17   7      281.28      348.53     23.82 o 
  -8  18   7       71.73       54.95     16.40 o 
  -7  18   7      114.95      119.26     18.94 o 
  -6  18   7        9.69       33.33     13.74 o 
  -5  18   7     4735.87     4829.03    155.97 o 
  -4  18   7        7.24       63.25     14.82 o 
  -3  18   7       60.62       38.48     13.33 o 
  -2  18   7        0.71       14.55     16.72 o 
  -1  18   7     5775.86     5858.39    110.29 o 
   0  18   7      102.31       84.64     37.39 o 
   1  18   7       17.71        1.16     11.47 o 
   2  18   7       19.02       23.61     15.82 o 
   3  18   7     3301.60     3522.61     82.51 o 
   4  18   7        2.39       17.28     17.67 o 
  -7  19   7        1.90      -17.57     11.71 o 
  -6  19   7     3384.11     3553.59    108.29 o 
  -5  19   7        5.78        3.20     13.91 o 
  -4  19   7     1963.20     1769.14     48.21 o 
  -3  19   7      309.97      360.77     48.00 o 
  -2  19   7     1328.41     1345.33     41.25 o 
  -1  19   7       63.74       59.90     15.78 o 
   0  19   7     3242.70     3286.85     64.19 o 
   1  19   7      659.67      671.40     28.51 o 
   2  19   7     2960.37     3047.15    101.74 o 
   3  19   7       70.30      102.85     24.56 o 
  -6  20   7      311.52      325.73     26.35 o 
  -5  20   7     3591.62     3381.35     70.20 o 
  -4  20   7      244.19      292.90     24.92 o 
  -3  20   7        0.34      -18.21     12.14 o 
  -2  20   7      229.28      257.18     23.20 o 
  -1  20   7     2561.73     2559.22     58.32 o 
   0  20   7      157.26      203.01     19.42 o 
   1  20   7       38.87       53.51     18.74 o 
   2  20   7      455.36      388.11     31.97 o 
  -4  21   7     2246.36     2450.94     71.44 o 
  -3  21   7     1346.03     1331.05     44.10 o 
  -2  21   7     1613.01     1719.90     53.28 o 
  -1  21   7       29.63       21.58     20.71 o 
   0  21   7     1588.03     1637.63     43.23 o 
 -12   0   8      534.75      565.17     38.37 o 
 -10   0   8     7110.93     7179.91    110.31 o 
  -8   0   8        3.02       -1.97      6.90 o 
  -6   0   8    15392.37    15282.91    144.06 o 
  -4   0   8     2217.61     2323.52     35.50 o 
  -2   0   8    30394.34    31748.62    371.72 o 
   0   0   8     1722.70     1822.44     24.61 o 
   2   0   8    10630.89    10445.80    128.81 o 
   4   0   8     3570.19     3494.34     65.03 o 
   6   0   8     6520.62     6204.39    101.38 o 
   8   0   8     2025.00     1912.96     56.33 o 
 -13   1   8     4042.04     4057.89     71.53 o 
 -12   1   8        5.05        8.10     10.57 o 
 -11   1   8     3436.51     3563.50     42.87 o 
 -10   1   8      451.67      462.24     13.36 o 
  -9   1   8     4920.78     5064.18     60.23 o 
  -8   1   8      328.61      377.65     10.41 o 
  -7   1   8     8430.11     8396.94     63.51 o 
  -6   1   8      233.43      246.14      8.82 o 
  -5   1   8     4796.74     4808.83     48.40 o 
  -4   1   8     1440.22     1387.50     40.16 o 
  -3   1   8    11528.74    11605.85     79.98 o 
  -2   1   8      332.11      314.83     11.54 o 
  -1   1   8     2179.14     2185.63     29.89 o 
   0   1   8     1163.31     1197.13     21.12 o 
   1   1   8     7863.48     7850.72     67.37 o 
   2   1   8      743.92      735.12     18.23 o 
   3   1   8     5739.36     5641.80     59.85 o 
   4   1   8     2712.71     2742.14     39.82 o 
   5   1   8     7140.54     6776.30     73.15 o 
   6   1   8        3.92       13.62      9.01 o 
   7   1   8     2113.19     2055.02     39.49 o 
   8   1   8       73.07       73.04     13.47 o 
   9   1   8     5100.47     5081.94     71.55 o 
 -13   2   8       95.64       57.40     22.83 o 
 -12   2   8      227.62      242.13     20.26 o 
 -11   2   8       25.85       30.72      8.09 o 
 -10   2   8     6958.16     6983.52     55.71 o 
  -9   2   8      312.19      379.13     13.28 o 
  -8   2   8      429.28      479.12     14.13 o 
  -7   2   8     2466.64     2444.86     33.75 o 
  -6   2   8    14610.48    15101.52    153.14 o 
  -5   2   8     3833.83     3981.38     35.60 o 
  -4   2   8      240.84      274.17     18.53 o 
  -3   2   8      913.58      878.02     14.73 o 
  -2   2   8    26465.00    27232.21    167.76 o 
  -1   2   8      865.67      824.57     17.30 o 
   0   2   8     3013.98     3191.92     29.86 o 
   1   2   8      467.16      544.91     16.11 o 
   2   2   8     4603.60     4458.46     45.44 o 
   3   2   8     4379.17     4322.65     50.37 o 
   4   2   8       38.07       50.49     10.91 o 
   5   2   8       85.57       70.97     10.24 o 
   6   2   8     4546.90     4395.58     61.51 o 
   7   2   8      318.19      312.15     18.02 o 
   8   2   8     1118.75     1026.85     31.29 o 
 -13   3   8      784.86      875.66     34.41 o 
 -12   3   8     2473.33     2569.35     43.35 o 
 -11   3   8     3607.44     3687.33     43.10 o 
 -10   3   8      271.96      311.99     11.69 o 
  -9   3   8     3978.63     3809.22     48.67 o 
  -8   3   8     3892.06     3782.48     46.80 o 
  -7   3   8     1080.43     1089.07     22.79 o 
  -6   3   8     4362.68     4370.05     63.23 o 
  -5   3   8     6136.92     5922.68    182.47 o 
  -4   3   8     6178.08     6051.49     47.68 o 
  -3   3   8     8154.32     8300.07     78.32 o 
  -2   3   8        4.02       22.01      7.71 o 
  -1   3   8      284.93      263.10     13.68 o 
   0   3   8     3594.29     3744.04     33.10 o 
   1   3   8     6554.24     6492.72     97.19 o 
   2   3   8      368.43      393.70     12.51 o 
   3   3   8       62.29       87.29      9.20 o 
   4   3   8     2946.46     2783.24     41.51 o 
   5   3   8      884.28      891.35     27.18 o 
   6   3   8     1285.71     1314.09     44.40 o 
   7   3   8     1127.29     1045.70     28.36 o 
   8   3   8      454.97      489.48     30.97 o 
 -13   4   8     1291.99     1357.87     49.47 o 
 -12   4   8      221.98      252.64     14.11 o 
 -11   4   8     1560.00     1430.11     26.11 o 
 -10   4   8     5526.82     5392.24     52.94 o 
  -9   4   8     5176.79     5105.46     56.50 o 
  -8   4   8      299.50      306.13     14.27 o 
  -7   4   8      137.06      151.75      9.91 o 
  -6   4   8     7497.28     7845.84     88.95 o 
  -5   4   8     3187.43     3425.28     49.83 o 
  -4   4   8        3.62       28.38      6.46 o 
  -3   4   8     2676.47     2651.58     44.04 o 
  -2   4   8     2848.58     2718.78     42.20 o 
  -1   4   8     1326.39     1158.46     26.00 o 
   0   4   8      119.35      113.25     10.49 o 
   1   4   8     1436.48     1388.83     18.26 o 
   2   4   8     9532.19     9585.23     65.50 o 
   3   4   8     4112.08     4045.91     52.98 o 
   4   4   8     1828.51     1774.35     31.33 o 
   5   4   8     2352.77     2295.94     37.96 o 
   6   4   8     2677.07     2626.06     42.85 o 
   7   4   8     1218.78     1301.96     31.58 o 
   8   4   8     1263.54     1271.82     32.93 o 
 -13   5   8      207.06      200.47     21.26 o 
 -12   5   8     4960.62     4891.48     54.10 o 
 -11   5   8     2642.51     2540.46     35.54 o 
 -10   5   8      277.87      235.99     14.09 o 
  -9   5   8      787.16      760.68     20.32 o 
  -8   5   8     4835.53     5123.77     55.31 o 
  -7   5   8     5255.15     5215.44     54.15 o 
  -6   5   8      803.57      811.81     18.10 o 
  -5   5   8     2370.54     2398.78     41.00 o 
  -4   5   8    12245.37    12215.05    123.83 o 
  -3   5   8     3076.55     2919.31     45.11 o 
  -2   5   8      682.23      632.66     20.23 o 
  -1   5   8     1178.82     1275.14     24.55 o 
   0   5   8    12393.89    12538.03    114.29 o 
   1   5   8     2943.26     2887.81     27.79 o 
   2   5   8     2233.63     2238.04     27.62 o 
   3   5   8      331.32      347.16     14.84 o 
   4   5   8     5360.65     5458.12     79.45 o 
   5   5   8      771.56      713.44     23.84 o 
   6   5   8      726.37      648.24     22.38 o 
   7   5   8      253.97      261.07     17.48 o 
   8   5   8     1951.63     2029.61     44.08 o 
 -13   6   8     3548.67     3682.66     61.21 o 
 -12   6   8       55.70       54.25      9.89 o 
 -11   6   8     2943.16     2878.12     38.46 o 
 -10   6   8     1922.94     1986.01     47.47 o 
  -9   6   8     4661.54     4490.33     52.83 o 
  -8   6   8     1484.66     1476.96     26.92 o 
  -7   6   8     1991.70     2001.01     30.14 o 
  -6   6   8     5519.11     5512.38     54.79 o 
  -5   6   8     7312.26     7082.58     89.76 o 
  -4   6   8      191.35      196.74     16.56 o 
  -3   6   8     2838.61     2789.59     44.87 o 
  -2   6   8      363.96      348.30     13.43 o 
  -1   6   8     8929.18     9077.83     88.09 o 
   0   6   8     1424.20     1432.72     40.18 o 
   1   6   8     2379.43     2469.89     25.27 o 
   2   6   8     4615.71     4551.13     38.50 o 
   3   6   8     8286.00     8288.03     68.96 o 
   4   6   8      162.96      169.38     10.87 o 
   5   6   8     3213.46     3035.24     58.46 o 
   6   6   8     1583.88     1609.68     36.96 o 
   7   6   8     4059.29     4091.89     58.02 o 
   8   6   8      158.61      187.10     25.72 o 
 -13   7   8      312.04      365.32     25.33 o 
 -12   7   8     7099.18     7286.15     70.34 o 
 -11   7   8      396.95      409.80     16.21 o 
 -10   7   8        1.67       23.27     11.54 o 
  -9   7   8      138.26      153.48     11.84 o 
  -8   7   8     8996.54     8490.06     79.41 o 
  -7   7   8     3077.76     3068.91     86.07 o 
  -6   7   8     1085.32     1044.83     20.47 o 
  -5   7   8       63.73       82.08     11.33 o 
  -4   7   8    14896.46    14980.22    149.14 o 
  -3   7   8     2899.16     2841.05     46.68 o 
  -2   7   8      903.31      784.36     23.64 o 
  -1   7   8        1.56       -4.38      7.00 o 
   0   7   8    13328.45    13197.48    210.90 o 
   1   7   8     2199.91     2211.06     31.20 o 
   2   7   8     4652.35     4775.35     50.28 o 
   3   7   8       43.20       55.33     10.86 o 
   4   7   8    10610.47    10325.63    119.03 o 
   5   7   8     1890.38     1727.28     50.79 o 
   6   7   8     1183.28     1207.10     44.37 o 
   7   7   8        1.83       18.26     15.98 o 
   8   7   8     2442.20     2589.27     71.09 o 
 -12   8   8       79.35       95.90     22.00 o 
 -11   8   8     2350.70     2419.37     42.20 o 
 -10   8   8        1.36       12.87     11.16 o 
  -9   8   8     4305.38     4145.53     66.23 o 
  -8   8   8        4.69       -5.81      8.77 o 
  -7   8   8     2690.50     2571.18     47.56 o 
  -6   8   8        1.77        0.60      8.00 o 
  -5   8   8    13399.40    13561.55    140.28 o 
  -4   8   8        6.01       14.45      8.59 o 
  -3   8   8     4247.95     4350.24     61.69 o 
  -2   8   8     1873.37     1874.66     37.12 o 
  -1   8   8     7963.66     7819.62     90.81 o 
   0   8   8        8.83       15.38      8.68 o 
   1   8   8     2473.95     2437.51     33.71 o 
   2   8   8      101.84      101.31      9.51 o 
   3   8   8     5882.73     5483.99    130.23 o 
   4   8   8       66.88       74.63     13.14 o 
   5   8   8     1334.20     1361.22     45.71 o 
   6   8   8        9.03       22.54     14.54 o 
   7   8   8     4885.83     4676.29     95.81 o 
   8   8   8        5.71       20.97     18.52 o 
 -12   9   8     7676.59     7788.45     88.18 o 
 -11   9   8       33.89       38.30     12.12 o 
 -10   9   8      378.55      381.49     22.71 o 
  -9   9   8        4.50        7.47     10.06 o 
  -8   9   8    10685.39    10547.39    122.17 o 
  -7   9   8      123.08      131.29     14.72 o 
  -6   9   8      883.28      875.26     27.84 o 
  -5   9   8     1811.06     1855.31     44.42 o 
  -4   9   8    13923.26    13416.77    188.42 o 
  -3   9   8      238.88      257.64     16.65 o 
  -2   9   8      570.03      567.47     28.68 o 
  -1   9   8      111.40       84.01     11.71 o 
   0   9   8    12346.27    12182.18    192.14 o 
   1   9   8       14.29       36.62      7.59 o 
   2   9   8     2780.94     2715.77     51.12 o 
   3   9   8      400.26      412.33     20.51 o 
   4   9   8     8929.94     8721.82    100.61 o 
   5   9   8        1.01        6.37     10.82 o 
   6   9   8      785.68      799.49     39.37 o 
   7   9   8       38.59       60.86     20.00 o 
 -12  10   8       86.52      102.15     14.07 o 
 -11  10   8     1831.20     1699.52     36.65 o 
 -10  10   8      311.44      255.54     20.61 o 
  -9  10   8     4048.76     3958.76     66.83 o 
  -8  10   8      168.19      155.48     15.97 o 
  -7  10   8     2979.23     2822.78     52.60 o 
  -6  10   8     3672.40     3686.88     84.18 o 
  -5  10   8    12045.95    11432.85    126.37 o 
  -4  10   8      461.07      380.67     19.80 o 
  -3  10   8     8587.40     8015.43     96.10 o 
  -2  10   8       20.19       52.83     10.42 o 
  -1  10   8    11179.31    11028.47    120.16 o 
   0  10   8      769.71      789.32     26.10 o 
   1  10   8     3495.42     3334.39     68.45 o 
   2  10   8      424.50      420.09     24.00 o 
   3  10   8     6142.82     6179.39     78.98 o 
   4  10   8      191.30      210.19     17.65 o 
   5  10   8     1582.17     1467.96     37.99 o 
   6  10   8       40.48       40.93     16.69 o 
   7  10   8     4438.57     4492.90     95.89 o 
 -11  11   8      850.95      883.79     35.08 o 
 -10  11   8      147.18      173.57     19.42 o 
  -9  11   8      372.75      414.49     23.85 o 
  -8  11   8     6745.42     6459.21     90.06 o 
  -7  11   8      137.16      131.13     15.33 o 
  -6  11   8     1190.54     1091.45     32.21 o 
  -5  11   8     2263.88     2117.78     65.44 o 
  -4  11   8    13439.13    12693.57    137.56 o 
  -3  11   8     1690.14     1658.03     38.03 o 
  -2  11   8        5.45      -12.82      8.55 o 
  -1  11   8      964.85      966.18     28.65 o 
   0  11   8     8095.67     8003.06     96.39 o 
   1  11   8      629.36      641.92     31.16 o 
   2  11   8        4.72       -1.86      6.88 o 
   3  11   8      486.77      470.64     22.40 o 
   4  11   8     6598.59     6333.86     83.52 o 
   5  11   8      152.59      172.17     27.44 o 
   6  11   8       13.45        5.27     14.83 o 
   7  11   8      166.66      162.45     26.02 o 
 -11  12   8      653.91      711.25     32.71 o 
 -10  12   8     1174.50     1229.07     38.87 o 
  -9  12   8     2993.74     2865.55     57.92 o 
  -8  12   8       11.50       37.70     12.47 o 
  -7  12   8     2036.93     2012.79     55.86 o 
  -6  12   8      808.25      747.93     28.23 o 
  -5  12   8    10852.70    10691.98    124.11 o 
  -4  12   8       64.02       74.92     12.93 o 
  -3  12   8      619.41      555.26     24.03 o 
  -2  12   8     3189.88     3032.38     53.62 o 
  -1  12   8     4806.49     4534.11     97.16 o 
   0  12   8     4786.34     4642.69     92.21 o 
   1  12   8     1107.20     1121.22     40.61 o 
   2  12   8      543.58      534.60     23.39 o 
   3  12   8     3037.18     3260.37     55.42 o 
   4  12   8      165.21      194.44     18.08 o 
   5  12   8     1126.44     1125.90     34.42 o 
   6  12   8      809.31      776.93     40.83 o 
 -11  13   8      890.59      874.67     53.99 o 
 -10  13   8      425.64      359.03     25.17 o 
  -9  13   8      741.52      642.88     29.51 o 
  -8  13   8     3733.01     3591.86     65.64 o 
  -7  13   8      385.76      420.53     40.35 o 
  -6  13   8      198.19      174.24     22.92 o 
  -5  13   8      283.12      317.04     20.85 o 
  -4  13   8     8253.25     7893.17    101.19 o 
  -3  13   8     3644.19     3501.08    119.43 o 
  -2  13   8      446.94      509.97     23.99 o 
  -1  13   8      707.81      677.91     26.69 o 
   0  13   8     9536.29     9472.57    142.40 o 
   1  13   8      276.64      250.72     16.64 o 
   2  13   8      326.88      339.13     27.37 o 
   3  13   8     1275.14     1294.63     34.74 o 
   4  13   8     2207.85     2238.28     57.01 o 
   5  13   8     1397.27     1448.01     39.50 o 
   6  13   8      124.11      111.78     17.71 o 
 -10  14   8     2780.54     2796.89     61.37 o 
  -9  14   8     1425.64     1338.09     41.10 o 
  -8  14   8        2.59       17.83     12.27 o 
  -7  14   8     1145.83     1117.61     35.99 o 
  -6  14   8     2729.67     2741.44     55.66 o 
  -5  14   8     2557.98     2474.15     52.21 o 
  -4  14   8      446.79      361.38     22.38 o 
  -3  14   8       63.09       61.94     13.20 o 
  -2  14   8     6072.12     5904.53     83.92 o 
  -1  14   8     4527.65     4417.98    110.46 o 
   0  14   8      480.37      522.65     24.54 o 
   1  14   8        9.30       15.22     11.05 o 
   2  14   8     2450.23     2528.68     65.83 o 
   3  14   8     2066.93     2147.64     45.68 o 
   4  14   8      294.06      374.32     30.68 o 
   5  14   8      417.53      449.93     25.79 o 
   6  14   8     1423.54     1392.40     41.19 o 
 -10  15   8      263.37      281.32     25.12 o 
  -9  15   8     1791.31     1782.19     48.75 o 
  -8  15   8      657.09      736.10     32.74 o 
  -7  15   8     1966.62     2034.63     50.18 o 
  -6  15   8       30.61       15.32     12.27 o 
  -5  15   8     1198.67     1186.37     40.73 o 
  -4  15   8     1682.47     1615.29     42.17 o 
  -3  15   8     3548.36     3347.75     61.66 o 
  -2  15   8      452.16      482.24     24.95 o 
  -1  15   8     1060.59     1109.26     34.47 o 
   0  15   8      315.34      327.06     21.29 o 
   1  15   8     4130.33     4094.13     62.27 o 
   2  15   8      155.28      169.30     23.50 o 
   3  15   8      282.19      285.51     28.91 o 
   4  15   8      864.08      828.19     31.80 o 
   5  15   8     2974.83     3068.98     85.09 o 
  -9  16   8      430.87      428.67     28.45 o 
  -8  16   8      269.88      350.43     25.50 o 
  -7  16   8      115.15      149.79     19.11 o 
  -6  16   8     6342.00     6147.39     93.20 o 
  -5  16   8      694.28      601.21     50.83 o 
  -4  16   8      204.69      202.59     19.73 o 
  -3  16   8        1.34      -14.08     10.78 o 
  -2  16   8     5323.09     5199.12     80.75 o 
  -1  16   8     2128.67     2104.20     48.35 o 
   0  16   8      631.26      620.98     27.93 o 
   1  16   8      925.54      990.02     30.54 o 
   2  16   8     4884.11     5089.91    100.87 o 
   3  16   8      890.42      872.60     42.76 o 
   4  16   8      536.09      634.57     33.17 o 
  -8  17   8       48.09       39.98     24.64 o 
  -7  17   8     2987.55     3040.73     64.89 o 
  -6  17   8        2.69       28.68     13.18 o 
  -5  17   8     3935.02     4043.32     73.59 o 
  -4  17   8        9.82       -0.09     11.41 o 
  -3  17   8     3613.99     3745.98    100.64 o 
  -2  17   8        6.35       13.70     17.66 o 
  -1  17   8     1352.71     1294.85     38.85 o 
   0  17   8      495.74      471.35     30.37 o 
   1  17   8     5092.48     5431.79    103.34 o 
   2  17   8       33.44       64.91     18.94 o 
   3  17   8      910.39      985.02     46.28 o 
   4  17   8      102.07       80.41     21.96 o 
  -7  18   8        9.10        0.00     13.40 o 
  -6  18   8     5124.21     5070.88     86.67 o 
  -5  18   8       56.71       31.77     14.18 o 
  -4  18   8       21.04       52.43     14.43 o 
  -3  18   8      207.75      221.13     41.44 o 
  -2  18   8     4716.42     4867.34    133.74 o 
  -1  18   8      225.86      182.06     19.75 o 
   0  18   8      115.47       79.48     16.34 o 
   1  18   8       25.40        4.95     14.87 o 
   2  18   8     3176.80     3259.12     80.22 o 
   3  18   8      319.24      359.62     33.40 o 
  -6  19   8       23.82       27.58     14.80 o 
  -5  19   8     2135.98     2160.41     86.25 o 
  -4  19   8      425.96      428.75     29.41 o 
  -3  19   8     2446.21     2378.34    132.50 o 
  -2  19   8       81.09      107.92     18.80 o 
  -1  19   8      695.05      742.60     33.25 o 
   0  19   8        2.66       11.23     12.56 o 
   1  19   8     3659.23     3694.64     85.54 o 
   2  19   8       79.19      110.91     22.26 o 
  -5  20   8       28.37       29.97     15.75 o 
  -4  20   8       38.97       16.00     21.15 o 
  -3  20   8      300.24      335.77     26.06 o 
  -2  20   8     3138.16     3025.34    102.95 o 
  -1  20   8      297.09      322.22     25.16 o 
   0  20   8       22.24       28.17     13.20 o 
 -13   0   9        4.68      -14.32     16.25 o 
 -11   0   9     8687.74     8694.15    109.04 o 
  -9   0   9      734.83      715.70     25.97 o 
  -7   0   9     7930.35     8069.69     88.87 o 
  -5   0   9     8307.00     8439.19     90.24 o 
  -3   0   9     3274.06     3271.27     46.76 o 
  -1   0   9    11647.09    12056.94    121.43 o 
   1   0   9    19516.06    19324.67    213.86 o 
   3   0   9     6297.99     5925.79     90.63 o 
   5   0   9      789.60      823.59     33.39 o 
   7   0   9     3415.96     3309.82     74.09 o 
 -13   1   9      840.68      860.19     53.24 o 
 -12   1   9     3588.38     3615.22     52.98 o 
 -11   1   9       42.55       82.49     10.29 o 
 -10   1   9     2337.80     2278.34     33.07 o 
  -9   1   9      186.32      179.09     13.00 o 
  -8   1   9    10101.60    10057.43     90.71 o 
  -7   1   9        2.07       -4.76      6.85 o 
  -6   1   9     2051.53     2054.73     25.52 o 
  -5   1   9      548.85      625.02     13.39 o 
  -4   1   9     8980.03     8838.04     81.48 o 
  -3   1   9       16.48        7.24      4.55 o 
  -2   1   9       17.96       25.14      5.44 o 
  -1   1   9     2338.25     2343.25     32.96 o 
   0   1   9    13554.14    13214.20     83.78 o 
   1   1   9        4.63       24.86      7.15 o 
   2   1   9     1764.16     1794.45     29.72 o 
   3   1   9     1301.22     1341.27     27.13 o 
   4   1   9     6403.84     6190.68     68.43 o 
   5   1   9      249.14      247.84     15.61 o 
   6   1   9       75.93       84.45     12.06 o 
   7   1   9      227.95      226.10     17.10 o 
   8   1   9     5111.45     5097.71     70.58 o 
 -13   2   9      564.23      600.05     29.81 o 
 -12   2   9       32.48       33.97     10.66 o 
 -11   2   9     5578.72     5655.24     57.96 o 
 -10   2   9      332.07      303.22     13.94 o 
  -9   2   9     3911.58     3991.99     42.74 o 
  -8   2   9     1188.34     1255.14     37.34 o 
  -7   2   9     1152.06     1108.63     23.15 o 
  -6   2   9     8378.08     8461.41     82.75 o 
  -5   2   9     1196.37     1255.62     18.48 o 
  -4   2   9     1071.70     1214.46     31.09 o 
  -3   2   9     7080.71     7134.97     91.77 o 
  -2   2   9     3637.29     3630.35     40.50 o 
  -1   2   9     5223.73     5216.58     66.24 o 
   0   2   9     1039.21      993.85     21.95 o 
   1   2   9     6796.60     6895.65     69.77 o 
   2   2   9     1306.14     1303.64     25.13 o 
   3   2   9    10738.26    10583.17     97.08 o 
   4   2   9      897.58      920.32     23.87 o 
   5   2   9     2425.61     2390.81     40.16 o 
   6   2   9      221.04      197.68     15.57 o 
   7   2   9     2286.29     2242.74     75.44 o 
   8   2   9        1.74       24.48     17.28 o 
 -13   3   9     2691.53     2748.65     57.75 o 
 -12   3   9     2470.60     2570.98     44.09 o 
 -11   3   9       73.06       86.95     12.23 o 
 -10   3   9      632.10      656.59     18.88 o 
  -9   3   9     1541.75     1434.36     24.12 o 
  -8   3   9     8707.53     8555.50     69.69 o 
  -7   3   9     1072.75     1114.19     35.02 o 
  -6   3   9     3067.67     3085.79     53.39 o 
  -5   3   9     5095.43     5239.99     72.57 o 
  -4   3   9     8570.66     8393.16     63.21 o 
  -3   3   9     2991.51     3112.90     35.70 o 
  -2   3   9     3418.68     3477.42     96.46 o 
  -1   3   9     4149.90     3985.11     50.18 o 
   0   3   9     7700.41     7564.48    123.64 o 
   1   3   9      232.19      246.13     10.40 o 
   2   3   9      827.61      883.24     18.33 o 
   3   3   9     2770.06     2760.57     39.69 o 
   4   3   9     7441.35     7378.02     77.18 o 
   5   3   9     1196.23     1130.89     28.89 o 
   6   3   9      517.53      483.23     20.49 o 
   7   3   9      308.65      343.35     19.68 o 
   8   3   9     1985.01     2167.50     44.23 o 
 -13   4   9      226.52      321.11     24.92 o 
 -12   4   9      871.48      797.38     26.00 o 
 -11   4   9     2203.07     2255.33     33.43 o 
 -10   4   9     2084.64     2099.67     35.18 o 
  -9   4   9     5030.83     4920.77     55.99 o 
  -8   4   9     3338.37     3441.82     55.44 o 
  -7   4   9    10669.78    10563.70     90.95 o 
  -6   4   9     6151.82     6185.69     76.89 o 
  -5   4   9     1526.79     1586.43     33.10 o 
  -4   4   9     3950.84     3997.01     56.37 o 
  -3   4   9     2551.11     2619.27     43.42 o 
  -2   4   9     2886.37     2630.97     70.79 o 
  -1   4   9      613.15      644.85     18.72 o 
   0   4   9     2133.19     2120.51     34.84 o 
   1   4   9     5361.64     5374.69     43.47 o 
   2   4   9     1757.10     1703.81     23.26 o 
   3   4   9     3137.61     3121.11     37.49 o 
   4   4   9     2006.96     1890.22     33.76 o 
   5   4   9     2003.24     1973.57     37.67 o 
   6   4   9     2568.83     2640.06     44.19 o 
   7   4   9      853.54      911.29     28.32 o 
   8   4   9      130.08      116.21     24.14 o 
 -13   5   9     2204.60     2232.49     52.47 o 
 -12   5   9     1207.73     1230.87     30.73 o 
 -11   5   9      264.49      270.64     14.05 o 
 -10   5   9      621.66      623.59     20.43 o 
  -9   5   9     6117.67     5990.31     63.99 o 
  -8   5   9     2612.06     2757.12     38.14 o 
  -7   5   9      788.32      858.66     19.75 o 
  -6   5   9     4896.13     4843.00     66.31 o 
  -5   5   9     6129.07     6239.84     77.60 o 
  -4   5   9     6554.24     6472.68     79.15 o 
  -3   5   9     4793.10     4743.13     63.79 o 
  -2   5   9      165.41      229.15     14.46 o 
  -1   5   9     2907.72     2955.04     61.82 o 
   0   5   9     1766.62     1738.00     33.57 o 
   1   5   9      915.75      934.19     15.94 o 
   2   5   9      127.21      144.63      8.32 o 
   3   5   9      739.55      740.09     19.47 o 
   4   5   9     2463.86     2502.88     44.33 o 
   5   5   9      684.31      655.60     24.68 o 
   6   5   9      187.45      185.68     21.31 o 
   7   5   9     3396.88     3321.78     78.47 o 
 -13   6   9       73.62       68.75     22.91 o 
 -12   6   9     1326.65     1411.68     37.04 o 
 -11   6   9     1064.76     1138.73     24.24 o 
 -10   6   9     5443.06     5341.48     61.82 o 
  -9   6   9      529.43      541.03     23.99 o 
  -8   6   9     1797.09     1734.54     29.66 o 
  -7   6   9     3473.73     3490.30     42.65 o 
  -6   6   9     7570.27     7480.09     69.26 o 
  -5   6   9       90.79      100.69     12.18 o 
  -4   6   9     1387.97     1464.52     32.95 o 
  -3   6   9     1915.19     1965.43     38.53 o 
  -2   6   9     6399.23     6179.22     77.05 o 
  -1   6   9       74.18       60.38     11.11 o 
   0   6   9     2809.37     2810.12     47.59 o 
   1   6   9     4190.53     4178.93     46.71 o 
   2   6   9     5638.71     5649.66     57.55 o 
   3   6   9     1399.40     1530.43     35.65 o 
   4   6   9     1126.55     1124.81     40.48 o 
   5   6   9      846.76      899.04     38.09 o 
   6   6   9     6670.91     6712.21    116.47 o 
   7   6   9      497.42      556.49     36.45 o 
 -12   7   9      891.82      888.60     27.54 o 
 -11   7   9      522.08      596.98     27.37 o 
 -10   7   9     1361.08     1263.87     35.82 o 
  -9   7   9     9799.73     9345.34    112.14 o 
  -8   7   9     1002.85      872.14     28.78 o 
  -7   7   9     3244.33     3086.56     52.86 o 
  -6   7   9        3.53       23.61      9.07 o 
  -5   7   9     9745.19     9413.00    109.69 o 
  -4   7   9     2786.01     2703.80     47.02 o 
  -3   7   9     4580.68     4362.26     62.15 o 
  -2   7   9        7.97       -7.26      7.74 o 
  -1   7   9     5848.57     5757.34    112.13 o 
   0   7   9      808.68      791.18     25.33 o 
   1   7   9     3540.96     3495.17     63.45 o 
   2   7   9      328.40      336.65     14.49 o 
   3   7   9     6375.92     6382.97     80.12 o 
   4   7   9      398.55      364.39     20.94 o 
   5   7   9     3645.89     3453.50     76.85 o 
   6   7   9       43.32       40.08     17.76 o 
   7   7   9     2354.59     2310.85     77.83 o 
 -12   8   9     1106.72     1164.41     31.33 o 
 -11   8   9       70.29       61.29     14.23 o 
 -10   8   9     5132.09     5202.94    134.85 o 
  -9   8   9      151.22      170.40     16.85 o 
  -8   8   9     3762.30     3753.66     61.93 o 
  -7   8   9        1.14        9.68      9.47 o 
  -6   8   9     9820.18     9215.75    151.59 o 
  -5   8   9        3.86       -8.38      8.68 o 
  -4   8   9     1253.63     1195.12     31.16 o 
  -3   8   9      390.24      402.78     19.79 o 
  -2   8   9    15185.74    15262.51    154.33 o 
  -1   8   9      159.04      136.26     14.23 o 
   0   8   9     2433.11     2279.50     43.26 o 
   1   8   9      506.02      502.69     18.84 o 
   2   8   9     9765.17     9587.96    104.49 o 
   3   8   9        0.41        5.36     12.77 o 
   4   8   9      453.31      504.03     33.86 o 
   5   8   9      469.63      530.57     32.90 o 
   6   8   9     6365.08     6409.67    115.99 o 
   7   8   9      208.29      221.79     28.19 o 
 -12   9   9      193.34      248.10     19.25 o 
 -11   9   9     1729.22     1749.22     45.51 o 
 -10   9   9       91.85      127.58     16.61 o 
  -9   9   9     7109.67     6870.14     93.53 o 
  -8   9   9      286.54      261.93     18.88 o 
  -7   9   9     2322.01     2262.95     46.52 o 
  -6   9   9      520.85      516.50     23.20 o 
  -5   9   9    11642.63    11965.46    265.70 o 
  -4   9   9      282.16      253.58     17.30 o 
  -3   9   9     5673.52     5653.62    129.69 o 
  -2   9   9      569.85      474.91     21.54 o 
  -1   9   9    13149.21    12739.10    161.89 o 
   0   9   9      234.41      256.43     21.60 o 
   1   9   9     2040.07     2004.53     37.97 o 
   2   9   9      143.33      169.29     15.84 o 
   3   9   9     5832.84     5938.73     78.51 o 
   4   9   9       60.16       66.60     13.62 o 
   5   9   9     2195.99     2326.00     63.06 o 
   6   9   9       73.62       62.51     20.91 o 
   7   9   9     2428.36     2462.08     85.64 o 
 -12  10   9     1612.37     1661.80     38.19 o 
 -11  10   9      202.24      175.75     29.55 o 
 -10  10   9     6673.05     6738.26     95.80 o 
  -9  10   9      126.23      114.29     15.93 o 
  -8  10   9     1635.41     1648.46     51.61 o 
  -7  10   9     2364.76     2162.75     46.57 o 
  -6  10   9    12427.03    11827.41    225.38 o 
  -5  10   9        0.27        6.50     10.03 o 
  -4  10   9       31.57       41.63     10.79 o 
  -3  10   9      180.91      189.41     16.00 o 
  -2  10   9    11569.84    11431.72    126.50 o 
  -1  10   9       89.44      120.55     18.05 o 
   0  10   9     1462.71     1424.47     35.19 o 
   1  10   9       72.54       36.97      9.85 o 
   2  10   9     3981.47     3857.21     59.65 o 
   3  10   9        3.18       14.77     10.82 o 
   4  10   9      151.17      146.69     16.74 o 
   5  10   9       98.87       99.09     15.93 o 
   6  10   9     3363.99     3629.62     85.21 o 
 -11  11   9      951.60      980.14     36.29 o 
 -10  11   9      175.28      212.02     20.06 o 
  -9  11   9     4256.21     4068.98     70.40 o 
  -8  11   9      509.85      468.39     24.57 o 
  -7  11   9     2594.74     2535.88     51.60 o 
  -6  11   9       72.27       85.08     13.58 o 
  -5  11   9     5797.62     5793.40     91.47 o 
  -4  11   9       35.84       62.28     12.31 o 
  -3  11   9      842.59      784.01     60.08 o 
  -2  11   9     1129.96     1157.84     49.39 o 
  -1  11   9     4577.41     4454.53     67.33 o 
   0  11   9     2527.76     2591.25     49.08 o 
   1  11   9      409.11      316.17     44.91 o 
   2  11   9       55.78       57.62     12.85 o 
   3  11   9     5829.66     5573.37     77.59 o 
   4  11   9     1020.27      947.23     58.71 o 
   5  11   9     1832.97     1895.52     45.58 o 
   6  11   9        9.44       -8.93     16.32 o 
 -11  12   9     1028.00     1074.47     58.67 o 
 -10  12   9     2495.37     2469.28     60.44 o 
  -9  12   9      218.86      297.00     28.99 o 
  -8  12   9      874.33      798.95     30.88 o 
  -7  12   9     1760.50     1570.02     41.38 o 
  -6  12   9     7615.76     7372.38     98.69 o 
  -5  12   9       85.62       81.15     19.76 o 
  -4  12   9     1577.13     1490.27     38.28 o 
  -3  12   9     6542.23     6228.97     85.95 o 
  -2  12   9     3384.07     3311.00     78.08 o 
  -1  12   9     1938.17     1916.69     42.74 o 
   0  12   9     1177.08     1210.01     34.11 o 
   1  12   9      865.44      836.00     61.30 o 
   2  12   9     3426.53     3553.27     83.60 o 
   3  12   9      528.42      572.03     28.88 o 
   4  12   9      484.19      419.54     35.96 o 
   5  12   9      698.24      714.06     30.97 o 
   6  12   9     2090.88     2084.05     65.04 o 
 -10  13   9      791.93      773.61     33.88 o 
  -9  13   9     2191.37     2216.40     52.19 o 
  -8  13   9     1269.40     1340.48     39.95 o 
  -7  13   9     1452.49     1280.01     38.19 o 
  -6  13   9       80.91       74.91     15.06 o 
  -5  13   9     3787.38     3710.13    104.42 o 
  -4  13   9      764.85      707.68     28.40 o 
  -3  13   9      602.01      599.34     38.84 o 
  -2  13   9     2101.47     2063.30     45.63 o 
  -1  13   9     4851.73     4847.66     73.71 o 
   0  13   9     5324.94     5208.07     77.03 o 
   2  13   9      200.42      220.03     27.21 o 
   3  13   9     2024.80     2154.78     46.78 o 
   4  13   9     2588.59     2592.41     53.19 o 
   5  13   9      868.69      923.15     34.72 o 
 -10  14   9     3595.08     3470.35     69.87 o 
  -9  14   9      551.33      537.48     29.24 o 
  -8  14   9      463.22      440.93     26.77 o 
  -7  14   9     3360.83     3097.40     61.37 o 
  -6  14   9     4003.82     3712.28     67.30 o 
  -5  14   9     1088.15     1140.94     35.88 o 
  -4  14   9      464.90      455.65     25.81 o 
  -3  14   9      514.06      475.75     24.84 o 
  -2  14   9     1953.69     1834.13     44.02 o 
  -1  14   9     1779.31     1590.67     40.70 o 
   0  14   9      129.21      143.33     16.72 o 
   1  14   9     3234.39     3206.59     74.87 o 
   2  14   9     3917.89     4055.69     87.34 o 
   3  14   9      515.73      644.78     38.24 o 
   4  14   9        9.45       24.01     12.75 o 
   5  14   9      982.86     1027.10     41.45 o 
  -9  15   9     1330.68     1305.39     55.24 o 
  -8  15   9     3993.79     4063.97     74.38 o 
  -7  15   9        2.36        3.48     11.95 o 
  -6  15   9     1248.91     1207.40     38.96 o 
  -5  15   9     1261.23     1197.95     37.95 o 
  -4  15   9     4110.65     3899.46     68.76 o 
  -3  15   9       45.49      103.87     23.82 o 
  -2  15   9       22.43       34.74     12.64 o 
  -1  15   9     2727.30     2485.86     52.16 o 
   0  15   9     4432.77     4382.89    132.19 o 
   1  15   9      495.04      549.65     34.57 o 
   2  15   9     1450.53     1676.38     89.97 o 
   3  15   9     2015.25     2148.80     65.41 o 
   4  15   9     2604.44     2580.84     98.46 o 
  -9  16   9      273.32      291.94     25.61 o 
  -8  16   9        0.35       14.47     13.32 o 
  -7  16   9     4248.00     4213.87     76.68 o 
  -6  16   9      464.18      566.10     29.81 o 
  -5  16   9      764.14      741.35     97.20 o 
  -4  16   9       12.54       35.42     13.79 o 
  -3  16   9     3597.41     3506.95     65.59 o 
  -2  16   9      678.75      655.84     29.63 o 
  -1  16   9     2009.85     2069.66     48.80 o 
   0  16   9       83.23       65.84     14.38 o 
   1  16   9     2923.03     3105.29     76.52 o 
   2  16   9      543.63      524.48     39.85 o 
   3  16   9     1083.08     1179.54     49.79 o 
  -8  17   9     3574.47     3313.99     69.33 o 
  -7  17   9        8.38       25.11     14.65 o 
  -6  17   9      892.83      832.11     36.03 o 
  -5  17   9       20.37       51.87     15.00 o 
  -4  17   9     3454.18     3436.81    122.28 o 
  -3  17   9        5.43      -14.49      9.66 o 
  -2  17   9      439.69      426.93     26.18 o 
  -1  17   9      200.60      226.23     20.83 o 
   0  17   9     4373.14     4609.47     77.23 o 
   1  17   9        8.54        1.12     14.91 o 
   2  17   9      118.44      119.83     23.89 o 
  -7  18   9     3894.62     3959.87     77.22 o 
  -6  18   9       22.80       41.41     15.46 o 
  -5  18   9      712.11      604.09     37.78 o 
  -4  18   9       21.73        5.06     12.69 o 
  -3  18   9     3681.64     3769.81     71.43 o 
  -2  18   9       31.31       77.96     18.48 o 
  -1  18   9     1111.72     1094.13     38.32 o 
   0  18   9       73.92       80.21     15.30 o 
   1  18   9     2266.35     2438.44     69.78 o 
  -5  19   9       29.12       -4.13     13.65 o 
  -4  19   9     4061.26     4367.17     80.42 o 
  -3  19   9      192.33      167.84     20.55 o 
  -2  19   9       70.48       64.41     16.39 o 
  -1  19   9      166.28      228.58     36.97 o 
   0  19   9     2690.71     3093.60     79.49 o 
 -12   0  10     5386.68     5366.08    185.62 o 
 -10   0  10     2234.57     2223.85     47.52 o 
  -8   0  10     7012.29     7062.47    134.72 o 
  -6   0  10     8203.20     8534.26    200.39 o 
  -4   0  10     5616.09     5651.94     69.48 o 
  -2   0  10     6103.26     6254.25     75.99 o 
   0   0  10     8495.28     8219.79    113.40 o 
   2   0  10     6490.92     6279.93     94.13 o 
   4   0  10     4105.79     3983.66     75.81 o 
   6   0  10     3885.06     3954.54     81.62 o 
 -13   1  10     4155.06     4068.03     72.54 o 
 -12   1  10      155.67      164.71     13.32 o 
 -11   1  10      712.91      708.97     20.78 o 
 -10   1  10        8.89        5.59      8.93 o 
  -9   1  10     7111.12     7175.10     76.74 o 
  -8   1  10      780.76      776.80     28.85 o 
  -7   1  10      423.41      457.68     16.17 o 
  -6   1  10       73.44      120.67      9.99 o 
  -5   1  10    13117.19    13102.23     92.41 o 
  -4   1  10      610.95      672.27     15.57 o 
  -3   1  10      139.11      146.16     11.60 o 
  -2   1  10       60.48       62.05      9.87 o 
  -1   1  10    18450.96    18766.54    196.25 o 
   0   1  10       16.83       10.30      7.27 o 
   1   1  10       20.20       15.75      6.58 o 
   2   1  10      659.16      635.33     19.41 o 
   3   1  10    14465.35    14507.47    126.34 o 
   4   1  10      410.76      439.22     18.95 o 
   5   1  10      294.18      302.52     17.14 o 
   6   1  10      845.83      769.11     26.36 o 
   7   1  10     4961.02     5085.07    101.50 o 
 -13   2  10      289.80      311.82     23.71 o 
 -12   2  10     4353.40     4462.66     52.81 o 
 -11   2  10      466.63      510.50     20.42 o 
 -10   2  10     4104.00     4177.13     81.50 o 
  -9   2  10      215.40      244.53     16.25 o 
  -8   2  10     2743.27     2791.83     61.52 o 
  -7   2  10      737.03      724.04     22.48 o 
  -6   2  10     2887.29     2840.33     39.33 o 
  -5   2  10     1469.90     1488.52     29.20 o 
  -4   2  10     6724.50     6894.05     56.54 o 
  -3   2  10     2669.49     2585.36     29.97 o 
  -2   2  10     6203.89     6388.82     62.11 o 
  -1   2  10       15.10       26.50      8.64 o 
   0   2  10     4581.54     4596.39     55.45 o 
   2   2  10     3878.96     3866.43     48.55 o 
   3   2  10      116.52      133.48     12.28 o 
   4   2  10     1557.15     1559.97     36.20 o 
   5   2  10     1170.49     1127.17     28.43 o 
   6   2  10      841.37      932.87     38.77 o 
   7   2  10       23.05       10.90     12.12 o 
 -13   3  10     1773.03     1726.02     45.83 o 
 -12   3  10     1158.56     1238.19     56.97 o 
 -11   3  10      141.33      142.79     29.00 o 
 -10   3  10     2465.04     2533.30     50.26 o 
  -9   3  10     9808.55     9893.91     80.31 o 
  -8   3  10      978.10      944.74     19.68 o 
  -7   3  10       39.96       37.95      8.35 o 
  -6   3  10      556.69      514.64     17.17 o 
  -5   3  10     8073.40     7956.97     99.26 o 
  -4   3  10     1641.56     1696.10     37.82 o 
  -3   3  10       19.73       10.04      8.10 o 
  -2   3  10     4440.73     4347.37     61.40 o 
  -1   3  10     9670.94     9718.85    101.18 o 
   0   3  10      252.81      274.01     13.70 o 
   1   3  10      442.13      399.13     18.94 o 
   2   3  10      262.42      280.26     13.33 o 
   3   3  10     6777.46     6264.79    245.49 o 
   4   3  10     1036.91     1077.10     26.75 o 
   5   3  10      314.18      247.34     16.28 o 
   6   3  10      337.63      349.91     19.81 o 
   7   3  10     3037.39     3147.92     53.75 o 
 -12   4  10     1369.31     1430.16     33.54 o 
 -11   4  10     3070.80     3139.33     48.20 o 
 -10   4  10     4538.06     4368.31     68.75 o 
  -9   4  10      289.04      335.91     29.19 o 
  -8   4  10      547.06      577.05     25.34 o 
  -7   4  10     5018.51     5007.39    108.38 o 
  -6   4  10      390.15      340.67     21.08 o 
  -5   4  10       36.49       66.24     10.86 o 
  -4   4  10     6010.96     6036.60     76.76 o 
  -3   4  10     8689.98     8948.52    103.34 o 
  -2   4  10     1712.25     1763.48     40.44 o 
  -1   4  10      376.66      356.02     15.98 o 
   0   4  10     2485.98     2474.79     42.49 o 
   1   4  10     2450.11     2412.26     27.35 o 
   2   4  10     3650.26     3596.18     40.78 o 
   3   4  10       42.95       52.75      9.51 o 
   4   4  10     2508.87     2484.68     53.06 o 
   5   4  10     2882.70     2899.71     46.58 o 
   6   4  10     3088.54     2971.53     72.40 o 
   7   4  10        6.09       14.23     16.95 o 
 -12   5  10     1706.29     1767.62     47.29 o 
 -11   5  10       67.00      108.70     25.32 o 
 -10   5  10     4030.94     4077.88     52.48 o 
  -9   5  10     6374.40     6235.17     66.63 o 
  -8   5  10     3118.27     3013.78     41.02 o 
  -7   5  10     1069.41     1115.30     23.27 o 
  -6   5  10     1914.84     2005.08     40.49 o 
  -5   5  10    10817.09    10789.61    118.20 o 
  -4   5  10     3413.12     3626.19     55.99 o 
  -3   5  10        1.17      -10.09      7.97 o 
  -2   5  10     2859.75     2931.92     56.64 o 
  -1   5  10     2190.31     2203.89    106.06 o 
   0   5  10     2601.50     2394.53     44.10 o 
   1   5  10        0.16       -0.98      8.03 o 
   2   5  10      734.49      744.35     27.25 o 
   3   5  10     2160.92     2135.11     42.71 o 
   4   5  10     1236.22     1326.57     57.74 o 
   5   5  10       20.21       -7.71     13.61 o 
   6   5  10      912.23     1066.91     95.22 o 
 -12   6  10      860.71     1051.51     38.20 o 
 -11   6  10     6561.64     6520.20     91.59 o 
 -10   6  10      383.74      408.02     22.85 o 
  -9   6  10     1275.91     1153.70     33.20 o 
  -8   6  10     1189.56     1167.76     57.46 o 
  -7   6  10     6670.86     6842.32     88.09 o 
  -6   6  10     3148.50     3155.72    125.22 o 
  -5   6  10      939.68      988.99     28.72 o 
  -4   6  10     4529.45     4659.42     66.29 o 
  -3   6  10     8356.31     8021.16    106.22 o 
  -2   6  10     1276.59     1391.50     41.65 o 
  -1   6  10      949.23      993.95     41.80 o 
   0   6  10      228.55      191.93     15.35 o 
   1   6  10    11429.50    11205.73     95.01 o 
   2   6  10     2495.28     2437.21     45.31 o 
   3   6  10      252.21      234.65     17.94 o 
   4   6  10     1711.26     1473.23     54.07 o 
   5   6  10     3851.98     3718.12     82.02 o 
   6   6  10      366.54      382.73     31.95 o 
 -12   7  10     2023.31     2023.00     56.27 o 
 -11   7  10        0.68       19.99     20.32 o 
 -10   7  10     4939.18     5228.23     79.38 o 
  -9   7  10      576.81      592.70     26.04 o 
  -8   7  10      595.69      694.61     26.69 o 
  -7   7  10      125.32      130.96     15.71 o 
  -6   7  10     6022.42     5839.74     79.42 o 
  -5   7  10     2214.39     2185.84     43.64 o 
  -4   7  10     4530.60     4474.27     65.70 o 
  -3   7  10       21.97       28.08     10.22 o 
  -2   7  10     4473.50     4276.25     63.53 o 
  -1   7  10     2475.78     2466.69     46.13 o 
   0   7  10     2854.42     2833.91     50.29 o 
   1   7  10      176.16      210.03     25.31 o 
   2   7  10     2181.07     2052.69     41.88 o 
   3   7  10     1648.45     1556.48     71.54 o 
   4   7  10     2325.27     2396.23     62.33 o 
   5   7  10      199.81      213.68     24.90 o 
   6   7  10     1684.95     1755.37     57.97 o 
 -12   8  10      122.31      133.23     15.17 o 
 -11   8  10     6781.67     6967.60    144.99 o 
 -10   8  10      125.95      150.30     17.26 o 
  -9   8  10      905.96      871.69     30.84 o 
  -8   8  10      127.53      123.68     15.60 o 
  -7   8  10     7773.03     7396.54    111.77 o 
  -6   8  10        5.99        5.86      8.94 o 
  -5   8  10      211.63      197.02     22.81 o 
  -4   8  10        1.13       25.96     13.64 o 
  -3   8  10    12287.48    11871.63    129.93 o 
  -2   8  10      782.12      737.69     26.59 o 
  -1   8  10      731.26      689.67     25.86 o 
   0   8  10     1411.03     1481.67     36.30 o 
   1   8  10     6000.33     6084.71     75.18 o 
   2   8  10      374.35      392.02     21.33 o 
   3   8  10       31.67       12.97     11.15 o 
   4   8  10       39.84       63.63     14.04 o 
   5   8  10     4259.16     4241.36     89.88 o 
   6   8  10       33.60        0.52     16.95 o 
 -11   9  10       22.78       40.43     13.83 o 
 -10   9  10     6475.05     6417.77     95.42 o 
  -9   9  10       11.87      -12.45     10.15 o 
  -8   9  10     2179.30     2113.87     46.68 o 
  -7   9  10      136.26      126.10     15.44 o 
  -6   9  10     5753.22     5636.55     80.06 o 
  -5   9  10     1394.01     1281.65     36.81 o 
  -4   9  10      971.80      959.22     46.58 o 
  -3   9  10     2202.13     2081.62     44.80 o 
  -2   9  10     6594.17     6496.34     85.61 o 
  -1   9  10        9.13      -10.22      8.52 o 
   0   9  10     4023.40     4245.06     65.96 o 
   1   9  10        7.47        6.01      9.26 o 
   2   9  10     4091.79     3961.35     61.82 o 
   3   9  10      228.77      243.79     24.23 o 
   4   9  10     2580.05     2530.62     51.56 o 
   5   9  10       12.56       36.20     17.84 o 
   6   9  10     1137.19     1108.49     47.48 o 
 -11  10  10     5285.88     5390.78    144.52 o 
 -10  10  10      243.27      289.58     22.20 o 
  -9  10  10     1060.30     1086.29     35.30 o 
  -8  10  10       53.87       62.85     16.11 o 
  -7  10  10     6153.82     5986.32     96.81 o 
  -6  10  10     1451.41     1267.72     51.20 o 
  -5  10  10     1088.26     1054.22     32.28 o 
  -4  10  10     1176.73     1071.35     32.32 o 
  -3  10  10    14140.10    13677.46    271.25 o 
  -2  10  10      292.37      324.62     20.27 o 
  -1  10  10      280.95      272.95     19.14 o 
   0  10  10       34.02       26.68     11.67 o 
   1  10  10     4794.04     4919.18     67.53 o 
   2  10  10      398.32      417.99     22.67 o 
   3  10  10      234.39      299.98     28.89 o 
   4  10  10       59.24       55.02     14.28 o 
   5  10  10     4009.05     4057.60     90.45 o 
 -11  11  10        3.69       20.67     13.77 o 
 -10  11  10     3996.94     3912.97     71.27 o 
  -9  11  10      690.66      652.51     53.81 o 
  -8  11  10     1575.88     1578.12     45.69 o 
  -7  11  10      122.29       85.15     15.47 o 
  -6  11  10     3296.51     3073.24     57.81 o 
  -5  11  10     1188.66     1203.77     35.30 o 
  -4  11  10     2804.94     2626.82     51.90 o 
  -3  11  10      845.48      836.52     29.87 o 
  -2  11  10     7044.81     6743.59     90.38 o 
  -1  11  10     1370.41     1419.56     37.51 o 
   0  11  10     3020.18     2907.86     54.39 o 
   1  11  10      361.48      378.52     28.67 o 
   2  11  10     1745.22     1716.41     68.04 o 
   3  11  10     1404.41     1362.13     54.98 o 
   4  11  10      749.05      797.94     38.79 o 
   5  11  10        2.39        5.05     16.33 o 
 -10  12  10      717.70      714.03     32.33 o 
  -9  12  10       48.65       55.50     15.50 o 
  -8  12  10      726.79      679.60     30.21 o 
  -7  12  10     4698.70     4645.32     76.13 o 
  -6  12  10      914.92      772.71     42.92 o 
  -5  12  10       28.27       32.12     12.54 o 
  -4  12  10       13.93       -4.14     10.20 o 
  -3  12  10     9339.91     9135.72    177.79 o 
  -2  12  10     1067.68     1047.91     32.97 o 
  -1  12  10      613.31      574.80     29.23 o 
   0  12  10      443.62      409.04     23.41 o 
   1  12  10     2054.82     2123.55     60.29 o 
   2  12  10     2785.95     2798.32     71.32 o 
   3  12  10        2.61       36.25     13.00 o 
   4  12  10      454.57      463.76     26.47 o 
 -10  13  10     2293.90     2358.90     56.12 o 
  -9  13  10     1690.30     1731.04     47.23 o 
  -8  13  10     1042.65     1087.94     37.35 o 
  -7  13  10        0.91        9.95     11.70 o 
  -6  13  10     3624.64     3582.31     65.79 o 
  -5  13  10     1048.38     1009.44     33.68 o 
  -4  13  10      157.32      198.08     18.82 o 
  -3  13  10       22.35       33.39     20.20 o 
  -2  13  10     3783.18     3651.94    101.19 o 
  -1  13  10     5339.15     5148.78     78.77 o 
   0  13  10      585.87      661.87     28.04 o 
   1  13  10       11.78       -1.73     14.82 o 
   2  13  10     4211.01     4092.16     89.39 o 
   3  13  10     2503.69     2640.51     73.22 o 
   4  13  10     1465.89     1475.88     42.00 o 
  -9  14  10      215.43      207.08     22.14 o 
  -8  14  10     2420.11     2469.45     56.79 o 
  -7  14  10     1709.28     1743.94     46.55 o 
  -6  14  10     2567.25     2544.41     56.04 o 
  -5  14  10        0.13       15.18     11.89 o 
  -4  14  10      219.76      275.76     21.70 o 
  -3  14  10      682.91      652.35     34.87 o 
  -2  14  10     2040.13     1914.69     46.16 o 
  -1  14  10       13.64        0.43     10.95 o 
   0  14  10     1515.31     1530.08     41.42 o 
   1  14  10     3220.26     3048.92     76.25 o 
   2  14  10     1917.37     1868.52     60.10 o 
   3  14  10      139.83       99.01     23.59 o 
  -9  15  10     2259.53     2275.76     92.80 o 
  -8  15  10      702.35      765.15     34.35 o 
  -7  15  10      311.12      289.78     23.94 o 
  -6  15  10      873.79      851.63     34.47 o 
  -5  15  10     6221.98     5907.41     90.89 o 
  -4  15  10      574.51      584.09     46.46 o 
  -3  15  10       55.02       54.95     14.42 o 
  -2  15  10     1248.38     1261.25     38.52 o 
  -1  15  10     3987.80     4015.00     70.38 o 
   0  15  10      598.23      635.47     29.53 o 
   1  15  10      145.76      142.17     23.45 o 
   2  15  10        4.02        5.19     15.85 o 
   3  15  10     3788.78     3738.81    100.16 o 
  -8  16  10     1958.73     1679.19     53.64 o 
  -7  16  10      673.32      602.93     47.05 o 
  -6  16  10     2361.92     2433.61     56.74 o 
  -5  16  10        0.50       12.51     12.72 o 
  -4  16  10     4881.36     4576.09     79.01 o 
  -3  16  10      449.91      430.40     28.86 o 
  -2  16  10     1763.15     1767.69     48.19 o 
  -1  16  10      477.58      523.23     28.21 o 
   0  16  10     3707.76     3618.01     71.69 o 
   1  16  10       63.51       40.31     19.15 o 
   2  16  10     3371.83     3570.76     87.47 o 
  -7  17  10        8.16      -21.18     15.75 o 
  -6  17  10       65.96       54.48     15.98 o 
  -5  17  10     4974.85     4737.52     82.66 o 
  -4  17  10       46.81       23.69     28.97 o 
  -3  17  10      342.29      363.35     28.84 o 
  -2  17  10      315.59      291.81     37.21 o 
  -1  17  10     4739.90     4665.13     79.83 o 
   0  17  10      205.33      185.36     26.10 o 
   1  17  10       17.31      -17.30     15.95 o 
  -5  18  10      385.75      433.48     28.57 o 
  -4  18  10     3760.68     3685.54     72.44 o 
  -3  18  10      188.04      111.62     19.23 o 
  -2  18  10     1457.99     1522.93     45.47 o 
  -1  18  10      160.98      102.03     19.79 o 
 -11   0  11     1446.49     1392.91     39.83 o 
  -9   0  11     3539.25     3531.14     92.92 o 
  -7   0  11     3910.53     4247.99     99.75 o 
  -5   0  11     2513.25     2382.25     68.81 o 
  -3   0  11     9306.61     9119.29    102.25 o 
  -1   0  11      676.53      596.20     33.65 o 
   1   0  11     7226.52     7074.12    103.01 o 
   3   0  11     4888.69     4809.91     84.52 o 
   5   0  11     2980.03     3235.09     72.58 o 
 -12   1  11       13.99        5.77      9.28 o 
 -11   1  11      157.74      202.78     13.90 o 
 -10   1  11     8431.77     8538.52     90.38 o 
  -9   1  11        9.95       60.82     14.32 o 
  -8   1  11      371.71      386.99     23.61 o 
  -7   1  11      130.08      147.49     17.71 o 
  -6   1  11    19407.64    19259.03    203.67 o 
  -5   1  11       46.22       43.81      8.59 o 
  -4   1  11      317.23      278.67     11.16 o 
  -3   1  11      121.70      141.25      9.39 o 
  -2   1  11    10076.63     9955.44     88.67 o 
  -1   1  11       75.84       90.50     11.17 o 
   0   1  11     1261.28     1263.34     37.64 o 
   1   1  11      702.29      748.34     20.92 o 
   2   1  11    11174.08    10917.13    107.63 o 
   3   1  11      125.44      139.70     12.67 o 
   4   1  11      307.54      268.49     16.61 o 
   5   1  11      393.31      412.87     20.86 o 
   6   1  11     2885.44     3007.90     51.14 o 
 -12   2  11     2173.93     2364.36     38.02 o 
 -11   2  11     3863.30     4035.28     49.55 o 
 -10   2  11       19.79       39.37     10.81 o 
  -9   2  11     2597.53     2493.53     41.62 o 
  -8   2  11     2834.98     2892.26     57.61 o 
  -7   2  11    12141.33    12423.03    143.36 o 
  -6   2  11        0.42        9.30      7.81 o 
  -5   2  11       71.06       90.76     10.05 o 
  -4   2  11     2424.84     2485.17     37.33 o 
  -3   2  11     4501.73     4459.12    142.48 o 
  -2   2  11       59.35       25.82     11.67 o 
  -1   2  11     3027.15     3074.31     46.73 o 
   0   2  11     2309.61     2141.64     35.70 o 
   1   2  11     4638.86     4553.78     80.46 o 
   2   2  11       10.08       27.23      8.95 o 
   3   2  11     2852.72     2831.14     43.49 o 
   4   2  11     1041.86     1054.96     30.70 o 
   5   2  11    10130.98     9518.01    129.26 o 
   6   2  11       56.99       77.85     14.12 o 
 -12   3  11      208.13      222.86     17.44 o 
 -11   3  11      832.30      903.70     27.27 o 
 -10   3  11     6422.10     6707.76     76.64 o 
  -9   3  11      208.00      232.02     15.22 o 
  -8   3  11      786.41      768.37     31.42 o 
  -7   3  11      213.44      241.56     26.02 o 
  -6   3  11    15129.03    15193.44    128.88 o 
  -5   3  11      744.84      701.41     46.84 o 
  -4   3  11      465.08      490.38     20.91 o 
  -3   3  11     2299.71     2349.95     44.11 o 
  -2   3  11     9361.23     9355.96    106.92 o 
  -1   3  11     3531.68     3642.75     51.63 o 
   0   3  11        1.88       -1.76      7.08 o 
   1   3  11      265.40      254.68     16.25 o 
   2   3  11     3298.15     3326.15     46.05 o 
   3   3  11      316.23      342.14     21.99 o 
   4   3  11      213.03      180.59     30.26 o 
   5   3  11      946.74      923.76     41.59 o 
   6   3  11     6671.02     6618.29    118.57 o 
 -12   4  11     2209.24     2424.62     59.60 o 
 -11   4  11     2245.43     2363.95     79.09 o 
 -10   4  11        4.91       22.21     18.84 o 
  -9   4  11      310.99      403.24     36.32 o 
  -8   4  11     3701.40     3685.19     59.85 o 
  -7   4  11     9007.30     7822.76    528.19 o 
  -5   4  11     5401.31     5449.71     85.95 o 
  -4   4  11     6127.80     6237.35     80.74 o 
  -3   4  11     3989.66     4116.02     61.95 o 
  -2   4  11       46.15       32.38     10.86 o 
  -1   4  11     3148.46     3156.69     98.18 o 
   0   4  11     4053.58     4043.07     57.42 o 
   1   4  11     4773.12     4742.37     63.74 o 
   2   4  11      362.88      366.81     20.11 o 
   3   4  11      391.55      504.47     30.18 o 
   4   4  11      501.96      537.08     31.80 o 
   5   4  11     1532.81     1607.96     52.77 o 
   6   4  11       43.52       19.74     18.42 o 
 -12   5  11       71.62      110.04     18.05 o 
 -11   5  11     1065.28     1056.72     55.25 o 
 -10   5  11     1905.30     1906.35     70.62 o 
  -8   5  11        0.60      -10.65     10.06 o 
  -7   5  11     1313.87     1338.37     34.60 o 
  -6   5  11     9214.19     9213.68    108.62 o 
  -5   5  11     1740.74     1744.20     38.90 o 
  -4   5  11       61.24       60.20     11.47 o 
  -3   5  11      618.69      547.04     22.88 o 
  -2   5  11     5044.17     5043.77     71.73 o 
  -1   5  11     4014.50     4016.94     62.36 o 
   0   5  11      136.49      153.69     14.53 o 
   1   5  11      453.79      458.60     20.78 o 
   2   5  11     1378.52     1354.43     44.52 o 
   3   5  11     1954.43     1996.40     79.52 o 
   4   5  11       42.90       33.95     15.92 o 
   5   5  11       13.25       -0.49     15.27 o 
 -12   6  11     3131.45     3154.31     65.76 o 
 -11   6  11     1218.60     1177.04     57.36 o 
 -10   6  11       29.34       45.41     13.17 o 
  -9   6  11      707.00      657.97     27.55 o 
  -8   6  11     6093.11     6173.49     85.40 o 
  -7   6  11      934.57      933.12     29.57 o 
  -6   6  11       68.70       48.24     11.45 o 
  -5   6  11     2181.11     2200.48     44.48 o 
  -4   6  11     8423.42     8232.77    156.88 o 
  -3   6  11      826.12      819.49     37.98 o 
  -2   6  11      537.26      480.80     22.48 o 
  -1   6  11     2047.33     2156.33     81.36 o 
   0   6  11     6899.94     7010.95    111.74 o 
   1   6  11     1142.61     1224.92     48.05 o 
   2   6  11      182.11      166.46     16.62 o 
   3   6  11      928.85      912.27     30.48 o 
   4   6  11     2847.45     2737.55     68.77 o 
   5   6  11     1168.80     1106.60     45.29 o 
 -12   7  11       13.32       69.75     16.19 o 
 -11   7  11     1010.78      843.52     51.56 o 
 -10   7  11      524.27      531.81     26.74 o 
  -9   7  11     3564.73     3446.84     61.78 o 
  -8   7  11      565.23      561.93     39.42 o 
  -7   7  11     2751.97     2735.46     52.20 o 
  -6   7  11      551.21      490.53     25.78 o 
  -5   7  11     3817.65     3863.53     62.26 o 
  -4   7  11       86.99       71.69     15.03 o 
  -3   7  11     1279.06     1301.81     34.73 o 
  -2   7  11     1265.82     1236.18     33.65 o 
  -1   7  11     4303.25     4278.47     66.51 o 
   0   7  11        0.35        8.30      9.54 o 
   1   7  11      855.09      796.65     36.63 o 
   2   7  11      213.00      210.35     18.03 o 
   3   7  11     3224.03     3288.08     58.29 o 
   4   7  11      129.68      174.81     24.81 o 
   5   7  11      815.71      883.47     43.53 o 
 -11   8  11      142.20      189.51     29.17 o 
 -10   8  11      218.68      179.30     18.55 o 
  -9   8  11      271.50      351.22     22.64 o 
  -8   8  11     7807.64     7780.18    102.20 o 
  -7   8  11       16.01       11.45     10.33 o 
  -6   8  11       20.50       24.95     10.56 o 
  -5   8  11       18.81        6.05      9.69 o 
  -4   8  11     8493.25     8327.49    103.57 o 
  -3   8  11       24.76       -1.05     10.18 o 
  -2   8  11      505.27      500.58     23.25 o 
  -1   8  11       32.45       34.18     11.76 o 
   0   8  11     8004.37     7978.73     98.47 o 
   1   8  11      573.05      528.52     31.75 o 
   2   8  11      176.86      177.23     19.72 o 
   3   8  11      231.23      263.25     21.46 o 
   4   8  11     5055.82     5305.70    198.96 o 
   5   8  11       37.27       40.79     18.91 o 
 -11   9  11      937.81      894.95     35.21 o 
 -10   9  11      153.28      193.74     19.83 o 
  -9   9  11     3734.54     3631.12     65.82 o 
  -8   9  11       21.09       17.31     20.05 o 
  -7   9  11     3025.46     3105.22     67.36 o 
  -6   9  11      666.53      660.04     27.39 o 
  -5   9  11     2761.25     2836.40     54.03 o 
  -4   9  11        4.13       12.16     12.60 o 
  -3   9  11     2275.22     2219.20     46.67 o 
  -2   9  11       23.66       36.76     12.13 o 
  -1   9  11     7783.85     7789.55     99.70 o 
   0   9  11      706.83      753.08     26.55 o 
   1   9  11     2927.61     2824.00     69.34 o 
   2   9  11      146.83      110.24     20.64 o 
   3   9  11     3697.17     3926.06    128.26 o 
   4   9  11        1.49       21.62     12.74 o 
 -11  10  11        1.42       -4.31     12.44 o 
 -10  10  11       44.96       87.61     33.03 o 
  -9  10  11       27.12       30.45     13.02 o 
  -8  10  11     7511.99     7586.69    114.75 o 
  -7  10  11      218.20      266.24     20.30 o 
  -6  10  11       63.69       61.37     13.69 o 
  -5  10  11      610.89      564.96     37.12 o 
  -4  10  11     7583.31     7446.84     98.39 o 
  -3  10  11       82.20       99.60     15.12 o 
  -2  10  11     1488.48     1424.38     38.08 o 
  -1  10  11       17.22        3.94     17.90 o 
   0  10  11     6596.06     6638.53     84.46 o 
   1  10  11        5.32       -1.56     14.46 o 
   2  10  11      338.37      384.30     31.03 o 
   3  10  11       25.01       28.51     18.43 o 
   4  10  11     2302.09     2358.64     55.84 o 
 -10  11  11      618.09      576.01     30.08 o 
  -9  11  11     3256.36     3166.15     63.20 o 
  -8  11  11        3.41        8.95     11.28 o 
  -7  11  11     1624.75     1540.66     41.78 o 
  -6  11  11     1592.58     1530.56     40.99 o 
  -5  11  11     2495.23     2429.87     95.59 o 
  -4  11  11        6.52       -9.60     10.40 o 
  -3  11  11     1901.98     1886.07     44.42 o 
  -2  11  11     1523.28     1548.51     40.59 o 
  -1  11  11     5092.61     5142.56     78.31 o 
   0  11  11        1.87        3.31     10.47 o 
   1  11  11      336.35      312.10     28.26 o 
   2  11  11     1751.74     1707.37     57.24 o 
   3  11  11     2275.82     2210.62     49.88 o 
   4  11  11      209.32      192.66     21.18 o 
 -10  12  11       53.06       77.05     16.50 o 
  -9  12  11     1130.20     1149.15     38.59 o 
  -8  12  11     3637.33     3455.57     66.67 o 
  -7  12  11     1418.99     1397.72     52.94 o 
  -6  12  11      388.40      410.49     29.50 o 
  -5  12  11      294.53      321.90     22.27 o 
  -4  12  11     2726.42     2713.68     57.35 o 
  -3  12  11      711.85      696.47     33.87 o 
  -2  12  11        1.30       10.67     11.36 o 
  -1  12  11      556.23      647.03     28.18 o 
   0  12  11     1749.97     1747.06     40.72 o 
   1  12  11      121.18      123.85     21.54 o 
   2  12  11       45.50       87.05     21.43 o 
   3  12  11     1170.54     1128.70     50.26 o 
  -9  13  11     1113.19     1105.95     39.56 o 
  -8  13  11       16.99       48.97     14.55 o 
  -7  13  11     1461.50     1441.57    106.64 o 
  -6  13  11     2881.59     2750.91     58.26 o 
  -5  13  11     5882.91     5919.15     96.36 o 
  -4  13  11      223.50      210.80     20.05 o 
  -3  13  11      466.95      484.90     26.29 o 
  -2  13  11     2247.23     2259.90     65.26 o 
  -1  13  11     1473.14     1373.18     45.32 o 
   0  13  11        8.97       18.69     16.03 o 
   1  13  11      977.33     1031.19     45.15 o 
   2  13  11     3917.54     4150.18     93.93 o 
   3  13  11     2879.57     2843.41     78.38 o 
  -8  14  11     2568.84     2735.54     96.30 o 
  -7  14  11     2433.59     2338.28     55.32 o 
  -6  14  11        1.53       17.01     13.29 o 
  -5  14  11     2235.32     1998.40     49.74 o 
  -4  14  11     2274.51     2174.78     51.41 o 
  -3  14  11     3632.43     3806.72     69.30 o 
  -2  14  11        1.07       16.81     12.15 o 
  -1  14  11       15.61        3.37     12.54 o 
   0  14  11      653.75      730.77     40.40 o 
   1  14  11     2538.62     2430.72    100.70 o 
   2  14  11       78.83       99.67     24.03 o 
  -8  15  11        0.57        8.57     14.50 o 
  -7  15  11      490.12      458.39     28.48 o 
  -6  15  11     5455.33     5426.81     88.99 o 
  -5  15  11      574.69      543.59     49.68 o 
  -4  15  11        0.55        9.49     12.95 o 
  -3  15  11      430.46      391.48     25.69 o 
  -2  15  11     3678.41     3625.16     68.17 o 
  -1  15  11      317.12      401.91     25.75 o 
   0  15  11       86.52       97.11     22.18 o 
   1  15  11      816.35      770.65     60.51 o 
  -7  16  11     1907.55     1800.59     50.75 o 
  -6  16  11       34.30       65.34     16.31 o 
  -5  16  11     2396.47     2348.97     56.85 o 
  -4  16  11      132.55      158.37     20.29 o 
  -3  16  11     3274.09     3276.23     66.44 o 
  -2  16  11      106.37      109.90     17.88 o 
  -1  16  11     1416.31     1542.10     44.87 o 
   0  16  11       88.11       58.45     20.94 o 
  -5  17  11       50.53       61.53     16.70 o 
  -4  17  11       14.50        3.06     13.77 o 
  -3  17  11       16.81        1.64     13.79 o 
  -2  17  11     4260.74     4208.35     77.01 o 
 -12   0  12     8668.61     9676.25    126.97 o 
 -10   0  12     1226.34     1374.99     59.88 o 
  -8   0  12     2322.59     2627.39     80.05 o 
  -6   0  12     3814.98     3901.66     96.52 o 
  -4   0  12     5775.32     5811.26    119.06 o 
  -2   0  12     4500.19     4579.12     99.25 o 
   0   0  12     3967.99     3944.41    139.86 o 
   2   0  12     1161.94     1222.32     40.00 o 
   4   0  12     4920.73     4950.79     92.20 o 
 -12   1  12       45.31       59.91     11.47 o 
 -11   1  12     7379.44     7643.94     74.77 o 
 -10   1  12       37.03       19.93      9.76 o 
  -9   1  12      148.74      160.11     19.12 o 
  -8   1  12      139.25      196.57     20.32 o 
  -7   1  12    10549.26    10855.22    175.92 o 
  -6   1  12     1289.66     1280.58     41.96 o 
  -5   1  12     1277.26     1123.48     43.32 o 
  -4   1  12        1.08       11.09      7.81 o 
  -3   1  12     9285.47     9401.08     90.31 o 
  -2   1  12      200.92      227.66     13.50 o 
  -1   1  12     1983.60     1921.36     34.67 o 
   0   1  12        0.25       29.20     31.15 o 
   1   1  12     6836.24     6871.39    145.16 o 
   2   1  12      319.96      308.04     23.30 o 
   3   1  12      948.85      897.19     25.61 o 
   4   1  12        2.83       12.40     10.83 o 
   5   1  12     4228.05     4158.60     65.56 o 
 -12   2  12     3704.15     3872.52     53.67 o 
 -11   2  12        0.75       10.86      9.21 o 
 -10   2  12     1419.72     1469.59     33.85 o 
  -9   2  12     1557.66     1549.64     43.92 o 
  -8   2  12     3787.18     3746.00     69.05 o 
  -7   2  12      337.92      455.12     43.78 o 
  -6   2  12     1948.38     2109.48     48.81 o 
  -5   2  12      155.86      147.94     12.58 o 
  -4   2  12     5189.95     5123.49     72.20 o 
  -3   2  12       26.78       13.26     10.37 o 
  -2   2  12     2636.66     2645.06     66.92 o 
  -1   2  12      211.81      212.64     14.22 o 
   0   2  12     5174.51     5161.74     79.02 o 
   1   2  12       19.09       19.77     16.07 o 
   2   2  12      374.41      399.48     24.71 o 
   3   2  12     1298.68     1253.18     43.98 o 
   4   2  12     2105.29     2198.27     60.74 o 
   5   2  12       78.41       90.16     21.31 o 
 -12   3  12       28.07       12.36     21.26 o 
 -11   3  12     5716.39     5995.29    137.16 o 
 -10   3  12     1163.69     1205.18     57.96 o 
  -9   3  12      817.55      762.60     47.73 o 
  -8   3  12      651.57      605.36     43.56 o 
  -7   3  12    10207.17     9876.79    177.98 o 
  -6   3  12      630.53      589.70     24.35 o 
  -5   3  12     1526.38     1527.85     36.67 o 
  -4   3  12      361.63      287.36     64.49 o 
  -3   3  12     8370.61     8348.03    101.35 o 
  -2   3  12     1322.44     1446.40     36.07 o 
  -1   3  12     1682.59     1775.64     40.79 o 
   0   3  12      710.29      770.00     37.07 o 
   1   3  12     3658.40     3848.42     79.62 o 
   2   3  12      800.74      797.95     36.21 o 
   3   3  12     1086.24     1051.66     41.16 o 
   4   3  12       88.04       69.63     20.33 o 
   5   3  12     1743.01     1892.87     59.41 o 
 -12   4  12     2107.66     2240.43     55.27 o 
 -11   4  12      453.40      582.77     44.61 o 
 -10   4  12      482.01      490.90     41.10 o 
  -9   4  12     5404.45     5166.64    122.31 o 
  -8   4  12     4063.89     4305.86    108.01 o 
  -7   4  12     2510.48     2379.54     95.70 o 
  -6   4  12      358.94      300.75     30.92 o 
  -5   4  12     2034.94     2064.32     43.29 o 
  -4   4  12     2807.70     2876.32     56.03 o 
  -3   4  12     1727.49     1678.34     59.87 o 
  -2   4  12     2672.95     2496.12     48.54 o 
  -1   4  12     6305.98     6378.10     85.77 o 
   0   4  12     3574.00     3683.43     66.09 o 
   1   4  12     3168.28     3092.31     70.96 o 
   2   4  12      216.76      221.94     23.04 o 
   3   4  12     2361.44     2209.59     82.95 o 
   4   4  12     1321.13     1496.20     51.73 o 
 -11   5  12     2362.75     2462.75     85.01 o 
 -10   5  12     4043.79     3760.90    103.90 o 
  -9   5  12      269.60      362.12     36.47 o 
  -8   5  12      186.74      252.85     31.31 o 
  -7   5  12     4952.47     4556.95     70.12 o 
  -6   5  12     4700.31     4770.20     71.66 o 
  -5   5  12     4808.48     4938.09     72.90 o 
  -4   5  12       57.73       76.06     13.44 o 
  -3   5  12     4742.23     5030.34     73.90 o 
  -2   5  12     2222.94     2258.52     46.54 o 
  -1   5  12        7.31       -9.16      9.14 o 
   0   5  12      874.62      801.52     30.24 o 
   1   5  12     1394.63     1415.88     47.52 o 
   2   5  12     4576.26     4504.06    115.40 o 
   3   5  12      451.89      576.92     34.01 o 
   4   5  12      166.51      111.21     21.65 o 
 -11   6  12      251.31      366.74     38.70 o 
 -10   6  12      211.92      265.36     34.77 o 
  -9   6  12     6116.89     6222.72    138.61 o 
  -8   6  12     1073.68     1067.38     33.17 o 
  -7   6  12      167.47      190.36     17.62 o 
  -6   6  12      108.97      109.50     21.93 o 
  -5   6  12     7937.22     7779.19     99.25 o 
  -4   6  12     2549.89     2651.30     58.43 o 
  -3   6  12     2176.03     2048.96     52.08 o 
  -2   6  12     1715.13     1709.41     40.77 o 
  -1   6  12     4377.36     4418.84     69.26 o 
   0   6  12     2003.51     2121.74     53.10 o 
   1   6  12     1416.47     1475.84     57.68 o 
   2   6  12       62.81       94.23     14.23 o 
   3   6  12     3810.13     3602.26    112.52 o 
   4   6  12     1650.71     1813.83     57.74 o 
 -11   7  12      246.80      212.82     33.61 o 
 -10   7  12     4691.74     4772.16    121.02 o 
  -9   7  12       21.66       25.06     13.04 o 
  -8   7  12      577.95      557.03     56.49 o 
  -7   7  12      679.58      591.04     26.33 o 
  -6   7  12     1636.36     1571.11     39.65 o 
  -5   7  12      209.98      215.26     18.32 o 
  -4   7  12      390.15      411.16     22.54 o 
  -3   7  12     1082.07      961.56     31.21 o 
  -2   7  12     4214.19     4324.31     69.38 o 
  -1   7  12        5.58       20.14     12.02 o 
   0   7  12     1326.11     1384.89     35.11 o 
   1   7  12      632.60      602.15     34.59 o 
   2   7  12     5317.92     5467.61    105.75 o 
   3   7  12      277.19      263.64     27.19 o 
   4   7  12      175.27      205.60     27.17 o 
 -11   8  12      292.09      293.70     37.53 o 
 -10   8  12       36.16       48.87     25.58 o 
  -9   8  12     6864.91     6537.70    121.28 o 
  -8   8  12      506.35      464.96     24.94 o 
  -7   8  12      913.82      902.79     31.84 o 
  -6   8  12      118.60      109.66     15.35 o 
  -5   8  12     5513.14     5550.91     81.82 o 
  -4   8  12       11.16       13.68     11.07 o 
  -3   8  12     1984.95     2015.21     45.58 o 
  -2   8  12      127.65      154.57     17.02 o 
  -1   8  12     5277.86     5144.76     78.11 o 
   0   8  12      788.82      746.87     27.51 o 
   1   8  12      814.96      810.17     51.12 o 
   2   8  12      249.55      289.38     29.64 o 
   3   8  12     3170.89     3123.49     91.17 o 
   4   8  12      217.56      224.00     27.92 o 
 -10   9  12     3029.86     3070.21     62.39 o 
  -9   9  12      164.78      181.68     20.78 o 
  -8   9  12     1815.33     1848.64     46.21 o 
  -7   9  12        2.51       29.11     11.94 o 
  -6   9  12     3970.59     3864.19     67.18 o 
  -5   9  12        7.97       -4.29     10.52 o 
  -4   9  12      754.63      760.10     29.77 o 
  -3   9  12     1640.45     1578.34     40.60 o 
  -2   9  12     2216.92     2227.17     76.00 o 
  -1   9  12      420.93      411.73     23.98 o 
   0   9  12      869.30      936.79     30.70 o 
   1   9  12        0.91        0.21     14.57 o 
   2   9  12     5789.49     6306.40    118.26 o 
   3   9  12       15.42       25.04     13.94 o 
 -10  10  12        1.27        5.69     12.81 o 
  -9  10  12     4894.14     4959.16    134.49 o 
  -8  10  12        9.37       21.47     13.10 o 
  -7  10  12      835.20      807.96     31.95 o 
  -6  10  12        0.78      -10.59     10.39 o 
  -5  10  12     3427.18     3343.10     79.75 o 
  -4  10  12     1113.41     1191.85     36.55 o 
  -3  10  12      111.69       97.15     15.68 o 
  -2  10  12      539.16      477.82     54.51 o 
  -1  10  12     5918.06     6092.46     89.16 o 
   0  10  12      187.48      160.45     23.14 o 
   1  10  12     1103.24     1129.96     48.09 o 
   2  10  12        1.12       20.36     16.64 o 
   3  10  12     2646.11     2579.42    125.34 o 
  -9  11  12      164.74      184.75     20.78 o 
  -8  11  12      935.11      932.45     35.50 o 
  -7  11  12      550.76      571.97     28.61 o 
  -6  11  12     3285.30     3273.67     63.33 o 
  -5  11  12       11.87       15.28     11.80 o 
  -4  11  12      950.90     1043.70     94.67 o 
  -3  11  12     2301.00     2284.09     51.25 o 
  -2  11  12     8049.18     7751.73    104.56 o 
  -1  11  12      133.22      182.51     19.33 o 
   0  11  12      575.00      640.49     38.04 o 
   1  11  12       96.23      119.90     23.45 o 
   2  11  12     5248.58     5514.76    111.49 o 
  -9  12  12     3922.64     4111.89     76.38 o 
  -8  12  12     1497.19     1595.98     46.14 o 
  -7  12  12      983.96      873.40     36.25 o 
  -6  12  12      215.58      173.08     19.43 o 
  -5  12  12     3364.84     3287.64     63.68 o 
  -4  12  12      855.96      755.43     31.95 o 
  -3  12  12     1179.89     1127.65     38.65 o 
  -2  12  12       91.47       83.86     16.34 o 
  -1  12  12     4654.57     4707.29     85.66 o 
   0  12  12      687.38      725.96     40.38 o 
   1  12  12     2058.97     1990.74     64.28 o 
   2  12  12      286.36      255.59     34.12 o 
  -8  13  12      483.32      469.63     28.54 o 
  -7  13  12     2537.75     2519.60     57.36 o 
  -6  13  12     2633.27     2818.51     60.40 o 
  -5  13  12      151.30      165.96     19.68 o 
  -4  13  12      430.15      412.44     26.26 o 
  -3  13  12     2698.65     2696.95     57.83 o 
  -2  13  12      948.35      901.02     34.62 o 
  -1  13  12     1134.84     1147.11     38.18 o 
   0  13  12      443.78      446.68     34.95 o 
   1  13  12     1254.66     1410.20     55.42 o 
  -7  14  12      354.73      374.33     26.76 o 
  -6  14  12      774.90      803.72     34.62 o 
  -5  14  12     1542.04     1540.64     45.29 o 
  -4  14  12     2666.64     2748.50     60.06 o 
  -3  14  12     1262.95     1140.50     38.54 o 
  -2  14  12       48.53       37.57     14.74 o 
  -1  14  12      306.97      344.08     24.79 o 
   0  14  12     2223.05     2462.76     71.95 o 
  -6  15  12     1091.70     1163.67     46.22 o 
  -5  15  12      334.33      299.16     26.43 o 
  -4  15  12      143.53      148.19     20.55 o 
  -3  15  12     3927.04     3757.50    102.93 o 
  -2  15  12     1814.45     1879.36     51.02 o 
  -1  15  12      283.34      261.69     34.55 o 
 -11   0  13      104.98       94.87     16.63 o 
  -9   0  13     2530.60     2529.30     84.10 o 
  -7   0  13      134.17      112.56     25.52 o 
  -5   0  13     2094.40     2529.83     77.73 o 
  -3   0  13      544.60      524.59     36.18 o 
  -1   0  13     4453.09     4448.11    153.96 o 
   1   0  13        1.65       -2.66     20.85 o 
   3   0  13     6666.55     6717.20    111.91 o 
 -11   1  13       81.90       95.92     11.91 o 
 -10   1  13     1530.61     1548.61     46.78 o 
  -9   1  13       64.99       91.33     17.38 o 
  -8   1  13     8669.32     8805.76    120.24 o 
  -7   1  13       70.69       68.29     15.20 o 
  -6   1  13      729.02      624.42     29.56 o 
  -5   1  13       20.77       10.99     12.40 o 
  -4   1  13     7141.78     7034.98     98.56 o 
  -3   1  13      143.06      148.40     20.74 o 
  -2   1  13     3831.40     3690.95     55.85 o 
  -1   1  13      109.81       96.82     17.47 o 
   0   1  13     1260.12     1282.59     80.26 o 
   1   1  13        7.66       19.72     25.02 o 
   2   1  13     1859.37     1778.09    101.70 o 
   3   1  13        0.02       43.31     16.85 o 
 -11   2  13      338.77      316.54     26.25 o 
 -10   2  13     1048.15     1159.27     40.87 o 
  -9   2  13     4615.33     4579.44     81.73 o 
  -8   2  13      181.56      206.49     21.49 o 
  -7   2  13      670.38      609.57     30.02 o 
  -6   2  13     2390.71     2447.98     54.83 o 
  -5   2  13     7819.67     8076.27    154.43 o 
  -4   2  13      846.78      913.89     44.37 o 
  -3   2  13      144.11       64.33     44.34 o 
  -2   2  13      270.27      312.19     20.44 o 
  -1   2  13     7204.64     7283.21     87.72 o 
   0   2  13        4.59        9.36     23.32 o 
   1   2  13       47.73       28.76     26.38 o 
   2   2  13      945.08      787.79     71.39 o 
   3   2  13     3524.99     3619.66    121.80 o 
 -11   3  13      768.67      893.60     54.34 o 
 -10   3  13      597.88      857.07     53.34 o 
  -9   3  13       54.87       47.09     21.12 o 
  -8   3  13     3529.74     3610.82    100.81 o 
  -7   3  13     1105.75     1077.46     52.98 o 
  -6   3  13     3474.34     3529.37     95.67 o 
  -5   3  13       73.68       95.75     23.12 o 
  -4   3  13     5260.87     5124.85    114.69 o 
  -3   3  13     2206.41     2273.14     47.37 o 
  -2   3  13     2739.38     2795.42     53.75 o 
  -1   3  13      180.22      194.44     16.41 o 
   0   3  13     2487.33     2613.20     64.05 o 
   1   3  13     1912.29     1971.71    107.33 o 
   2   3  13      528.57      495.40     61.41 o 
   3   3  13       12.77       28.23     17.12 o 
 -11   4  13      595.72      678.71     50.08 o 
 -10   4  13     2661.36     2568.73     86.38 o 
  -9   4  13     2168.79     2326.83     81.59 o 
  -8   4  13     1750.22     1813.89     69.75 o 
  -7   4  13      154.52      118.06     25.08 o 
  -6   4  13     3046.79     2789.90     83.83 o 
  -5   4  13     8872.62     4884.96     97.03 o 
  -4   4  13       96.11      118.31     15.87 o 
  -3   4  13      370.45      345.27     23.18 o 
  -2   4  13     1994.17     1987.68     45.02 o 
  -1   4  13     3874.40     3967.16     61.03 o 
   0   4  13     1326.88     1375.42     35.20 o 
   1   4  13      254.22      241.38     25.99 o 
   2   4  13     1527.57     1691.25    103.83 o 
   3   4  13     3026.24     3005.35     73.89 o 
 -11   5  13     1662.43     1822.19     75.58 o 
 -10   5  13      277.59      258.53     34.47 o 
  -9   5  13        7.80       17.83     19.38 o 
  -8   5  13      663.03      723.62     47.87 o 
  -7   5  13     2384.42     2269.35     77.23 o 
  -6   5  13      233.82      298.40     21.05 o 
  -5   5  13      626.29      576.91     32.91 o 
  -4   5  13     4971.75     5030.89     76.24 o 
  -3   5  13     3854.11     3924.03     66.34 o 
  -2   5  13      715.54      646.46     27.50 o 
  -1   5  13       79.66       70.75     13.45 o 
   0   5  13     2486.69     2631.92     49.08 o 
   1   5  13     5284.18     5556.90    105.11 o 
   2   5  13      669.50      740.88     76.38 o 
   3   5  13       16.28       -7.52     15.97 o 
 -10   6  13     2887.47     2879.78     93.50 o 
  -8   6  13     2410.24     2525.25     83.88 o 
  -7   6  13      390.22      348.74     22.32 o 
  -6   6  13     4080.98     4204.45     69.58 o 
  -5   6  13      653.47      684.24     28.62 o 
  -4   6  13     3299.88     3313.43     64.62 o 
  -3   6  13       35.69       53.06     27.56 o 
  -2   6  13     2406.14     2465.69     51.82 o 
  -1   6  13      642.50      665.84     26.59 o 
   0   6  13     2766.45     2778.22     69.32 o 
   1   6  13      600.92      586.89     38.01 o 
   2   6  13     2032.28     2049.68     63.14 o 
   3   6  13      780.89      849.05     42.95 o 
 -10   7  13       19.59      -25.60     18.38 o 
  -9   7  13      159.32      121.83     28.29 o 
  -8   7  13      372.62      371.55     23.41 o 
  -7   7  13     6882.38     6878.45    126.65 o 
  -6   7  13       27.30       -2.25     10.91 o 
  -5   7  13      122.81      152.73     17.63 o 
  -4   7  13      136.65      130.36     17.50 o 
  -3   7  13     4868.80     5232.46     80.52 o 
  -2   7  13      289.92      303.77     25.45 o 
  -1   7  13       13.69       -7.23     11.71 o 
   0   7  13        2.96       10.88     17.94 o 
   1   7  13     4937.54     5185.53    102.89 o 
   2   7  13       21.73       -3.24     17.10 o 
 -10   8  13     2763.01     2946.68     96.42 o 
  -9   8  13      542.07      561.97     45.98 o 
  -8   8  13     1304.36     1258.62     38.88 o 
  -7   8  13       22.95        9.25     13.12 o 
  -6   8  13     6008.38     6008.58    138.18 o 
  -5   8  13       29.00       12.05     11.94 o 
  -4   8  13     3181.54     3040.06     58.74 o 
  -3   8  13       86.49      108.43     16.76 o 
  -2   8  13     3995.80     3942.12     68.99 o 
  -1   8  13       27.72       48.07     20.47 o 
   0   8  13     3519.80     3452.74     81.12 o 
   1   8  13       78.71       92.42     20.84 o 
   2   8  13     2378.19     2476.10    136.56 o 
  -9   9  13       10.28        5.58     12.78 o 
  -8   9  13       22.26       13.07     12.09 o 
  -7   9  13     6100.91     6348.78     93.93 o 
  -6   9  13       96.13       59.11     18.00 o 
  -5   9  13      390.42      446.21     28.22 o 
  -4   9  13        9.70       13.01     15.06 o 
  -3   9  13     5736.34     5699.31     86.53 o 
  -2   9  13        0.38        4.73     12.50 o 
  -1   9  13       13.53      -17.28     11.52 o 
   0   9  13       22.55       15.23     17.20 o 
   1   9  13     6616.99     6665.61    122.78 o 
   2   9  13      239.74      225.11     29.37 o 
  -9  10  13        1.39      -13.72     11.57 o 
  -8  10  13     2836.58     2779.65     78.74 o 
  -7  10  13      121.55      140.17     18.39 o 
  -6  10  13     4372.27     4263.79     74.53 o 
  -5  10  13      123.88      151.11     18.29 o 
  -4  10  13     2567.46     2585.56     55.74 o 
  -3  10  13      153.08      144.81     18.84 o 
  -2  10  13     2603.44     2816.80     58.78 o 
  -1  10  13       33.47       53.86     15.16 o 
   0  10  13     2193.37     2112.82     66.65 o 
   1  10  13       38.85       66.30     21.77 o 
  -8  11  13      426.54      398.97     26.73 o 
  -7  11  13     6330.87     6157.15     94.91 o 
  -6  11  13      234.36      204.68     21.33 o 
  -5  11  13      155.00      145.95     19.43 o 
  -4  11  13      954.73      883.18     56.89 o 
  -3  11  13     4515.70     4530.12     77.44 o 
  -2  11  13      198.47      212.24     20.76 o 
  -1  11  13        9.46       14.38     14.10 o 
   0  11  13      921.57      867.71     44.33 o 
   1  11  13     4718.92     5042.11    135.25 o 
  -7  12  13      487.10      434.25     27.44 o 
  -6  12  13     3052.32     2868.13     99.61 o 
  -5  12  13      427.94      427.84     26.65 o 
  -4  12  13     2398.13     2403.01     55.54 o 
  -3  12  13      227.43      194.17     23.51 o 
  -2  12  13     1411.72     1561.24     60.50 o 
  -1  12  13     1486.44     1460.20     64.20 o 
   0  12  13      683.41      711.76     68.20 o 
  -6  13  13      448.18      413.82     27.13 o 
  -5  13  13        2.09       11.57     14.00 o 
  -4  13  13     2013.64     1933.00     50.42 o 
  -3  13  13     6060.79     6008.48     94.16 o 
  -2  13  13     1340.40     1439.45     44.22 o 
  -1  13  13        7.55       13.53     18.88 o 
  -5  14  13     2257.58     2403.41     57.67 o 
  -4  14  13      792.40      800.28     35.63 o 
  -3  14  13      804.01      751.18     34.41 o 
 -10   0  14     7823.07     8857.74    180.63 o 
  -8   0  14       17.00       -3.95     16.46 o 
  -6   0  14     3007.76     3018.36     89.46 o 
  -4   0  14      247.31      218.92     29.14 o 
 -10   1  14       39.54       43.05     17.36 o 
  -9   1  14     3947.25     3988.04     77.92 o 
  -8   1  14      136.67      181.04     21.48 o 
  -7   1  14     3909.32     4166.75     77.52 o 
  -6   1  14      148.70      173.34     20.54 o 
  -5   1  14     1219.46     1138.46     54.01 o 
  -4   1  14     1801.95     1857.60     66.65 o 
  -3   1  14     3721.37     3793.65     97.56 o 
  -2   1  14      143.19      183.62     40.83 o 
  -1   1  14     1233.69     1283.59     83.07 o 
   0   1  14       16.44       10.90     26.78 o 
   1   1  14     2733.33     2746.79    128.81 o 
 -10   2  14     4685.65     5075.52    129.14 o 
  -9   2  14      286.94      307.23     26.44 o 
  -8   2  14        0.40      -22.47     16.20 o 
  -7   2  14      555.34      522.27     41.85 o 
  -6   2  14     1983.06     1888.28     70.38 o 
  -5   2  14      593.71      655.76     44.74 o 
  -4   2  14      444.99      483.22     38.11 o 
  -3   2  14       96.47      117.11     25.80 o 
  -2   2  14     6356.46     6416.11     83.01 o 
  -1   2  14      486.75      493.99     39.10 o 
   0   2  14      206.83      183.99     44.49 o 
   1   2  14       16.83       76.43     36.17 o 
   2   2  14     3406.95     3329.96    150.17 o 
 -10   3  14        5.73      -27.89     18.60 o 
  -9   3  14     2957.49     3004.18     95.36 o 
  -8   3  14     2850.41     2896.30     91.92 o 
  -7   3  14     2410.38     2448.58     82.27 o 
  -6   3  14        0.91      -21.07     14.05 o 
  -5   3  14     2529.34     2390.87     78.49 o 
  -4   3  14     1284.01     1108.79     52.45 o 
  -3   3  14     2779.20     2752.75     55.23 o 
  -2   3  14       11.62       24.07     13.41 o 
  -1   3  14     2351.04     2498.39     69.63 o 
   0   3  14      554.39      642.81     69.05 o 
   1   3  14     3033.14     2864.21    137.35 o 
   2   3  14       30.79       69.63     37.59 o 
 -10   4  14     2819.59     3170.03    101.05 o 
  -9   4  14     2492.97     2571.57     88.25 o 
  -8   4  14        1.56      -23.54     17.53 o 
  -7   4  14     2472.87     2410.66     82.23 o 
  -6   4  14     2325.00     2376.68     79.86 o 
  -5   4  14     5187.09     5541.32    126.82 o 
  -4   4  14      140.78      165.62     18.09 o 
  -3   4  14      609.96      681.07     29.41 o 
  -2   4  14     2994.38     3111.76     59.85 o 
  -1   4  14     2251.51     2289.70     46.69 o 
   0   4  14        9.81        6.19     15.20 o 
   1   4  14     1755.62     1912.25    114.28 o 
   2   4  14     2339.85     2321.77    127.13 o 
 -10   5  14      148.21      210.61     35.10 o 
  -9   5  14     1338.77     1370.59     65.02 o 
  -8   5  14     4763.13     5243.18    128.79 o 
  -7   5  14     1607.85     1535.73     65.89 o 
  -6   5  14       13.82      -10.23     16.91 o 
  -5   5  14      472.90      490.43     40.61 o 
  -4   5  14     6782.71     6941.71     97.20 o 
  -3   5  14     4206.67     4207.90     78.04 o 
  -2   5  14        6.56       -0.42     12.33 o 
  -1   5  14      825.63      928.12     30.74 o 
   0   5  14     2795.22     2872.05     72.53 o 
   1   5  14      421.91      389.71     60.92 o 
  -9   6  14     2325.92     2293.68     84.40 o 
  -8   6  14        6.63       61.42     23.36 o 
  -7   6  14     3380.63     3451.43    100.70 o 
  -6   6  14      951.14      905.79     52.60 o 
  -5   6  14     3420.21     3428.00     63.78 o 
  -4   6  14      459.03      436.49     25.49 o 
  -3   6  14     2258.74     2331.63     52.13 o 
  -2   6  14     1651.84     1728.91     55.65 o 
  -1   6  14     2761.17     2814.70     53.49 o 
   0   6  14        3.88        8.32     16.75 o 
   1   6  14     1112.89     1252.76     50.46 o 
  -9   7  14      369.10      290.15     37.67 o 
  -8   7  14     5020.35     5039.39    127.78 o 
  -7   7  14      729.12      665.93     48.04 o 
  -6   7  14       93.69       88.39     15.75 o 
  -5   7  14      227.92      216.53     20.18 o 
  -4   7  14     3895.42     3794.74     68.57 o 
  -3   7  14      523.57      573.04     43.15 o 
  -2   7  14      104.59      103.23     16.28 o 
  -1   7  14       43.86       52.91     14.15 o 
   0   7  14     4688.84     4797.85     99.60 o 
   1   7  14       40.48      114.96     29.65 o 
  -8   8  14      120.17      135.62     30.32 o 
  -7   8  14     3490.97     3542.00     67.64 o 
  -6   8  14       38.18       35.06     14.07 o 
  -5   8  14     3998.86     4086.32     72.46 o 
  -4   8  14      107.45      126.06     17.80 o 
  -3   8  14     1636.87     1677.45     45.25 o 
  -2   8  14       66.62       37.57     14.05 o 
  -1   8  14     2412.71     2589.42     52.46 o 
   0   8  14      169.86      169.01     56.56 o 
  -8   9  14     4998.52     5119.54    130.73 o 
  -7   9  14      224.71      191.54     24.49 o 
  -6   9  14       30.34       24.00     13.54 o 
  -5   9  14      107.81      134.30     18.79 o 
  -4   9  14     5455.43     5429.93     86.82 o 
  -3   9  14        8.24       20.76     13.90 o 
  -2   9  14       11.47      -18.31     12.21 o 
  -1   9  14     1016.91      841.18     42.83 o 
   0   9  14     2306.87     2464.72     70.94 o 
  -7  10  14     2223.03     2146.91     53.61 o 
  -6  10  14       71.66       69.01     29.69 o 
  -5  10  14     3105.91     3217.21     65.43 o 
  -4  10  14      167.06      133.68     18.43 o 
  -3  10  14     2630.05     2708.55     59.46 o 
  -2  10  14      815.36      821.48     42.67 o 
  -1  10  14     1225.23     1329.65     53.16 o 
  -6  11  14       20.30      -10.38     12.46 o 
  -5  11  14       22.72       42.75     15.59 o 
  -4  11  14     4251.54     4198.32     76.49 o 
  -3  11  14      175.37      111.27     23.25 o 
  -2  11  14       13.04       -1.81     13.25 o 
  -9   0  15      408.48      381.29     41.13 o 
  -7   0  15     5288.61     5507.43    132.81 o 
  -5   0  15     2380.39     2549.61     83.77 o 
  -9   1  15       64.37       98.66     24.04 o 
  -8   1  15     4545.63     4831.83     88.59 o 
  -7   1  15       40.18       44.69     23.63 o 
  -6   1  15     1878.33     1865.59     72.21 o 
  -5   1  15      207.57      163.48     30.58 o 
  -4   1  15     3028.56     2942.32     89.00 o 
  -9   2  15      296.28      322.11     39.32 o 
  -8   2  15      121.57      138.85     32.36 o 
  -7   2  15     5097.95     4947.72    125.34 o 
  -6   2  15       95.44       99.51     26.75 o 
  -5   2  15      378.09      361.49     37.18 o 
  -4   2  15     1122.31     1042.02     54.23 o 
  -3   2  15     5149.56     4973.00    118.36 o 
  -2   2  15      937.20     1010.28     80.12 o 
  -9   3  15     1264.76     1495.76     68.82 o 
  -8   3  15     2307.41     2184.02     82.50 o 
  -7   3  15      356.00      381.25     39.98 o 
  -6   3  15      344.17      358.53     37.98 o 
  -5   3  15     1675.85     1682.48     68.83 o 
  -4   3  15     4324.15     4546.38    113.85 o 
  -3   3  15       35.34       13.83     21.09 o 
  -2   3  15      725.64      749.17     38.42 o 
  -1   3  15     1398.23     1404.38     50.91 o 
   0   3  15     4095.75     4469.21    180.00 o 
  -8   4  15      664.96      661.96     50.85 o 
  -7   4  15     1608.72     1703.06     71.62 o 
  -6   4  15      883.65     1006.57     56.61 o 
  -5   4  15      493.17      484.03     42.17 o 
  -4   4  15     2028.98     2135.79     75.79 o 
  -3   4  15     4101.90     4255.57    108.43 o 
  -2   4  15      843.22      937.27     32.22 o 
  -1   4  15      314.61      305.79     29.59 o 
  -8   5  15      995.32     1100.91     62.67 o 
  -7   5  15       80.38      127.41     29.59 o 
  -6   5  15      307.79      344.89     38.36 o 
  -5   5  15     2573.42     2578.50     85.32 o 
  -4   5  15     1544.03     1504.95     64.07 o 
  -3   5  15       56.43       45.30     15.82 o 
  -2   5  15      755.41      692.32     29.30 o 
  -1   5  15     3332.65     3304.30     79.98 o 
  -8   6  15     1031.44     1075.87     61.87 o 
  -7   6  15      943.52      732.35     51.24 o 
  -6   6  15     3415.05     3379.66    100.78 o 
  -5   6  15       28.42       10.33     20.04 o 
  -4   6  15      484.69      484.22     40.85 o 
  -3   6  15      510.29      599.82     39.99 o 
  -2   6  15     1889.10     1967.31     61.74 o 
  -1   6  15      596.01      592.31     70.20 o 
  -7   7  15        2.57       -9.06     19.51 o 
  -6   7  15        6.93       70.22     26.04 o 
  -5   7  15     6023.75     6553.76    145.93 o 
  -4   7  15      171.76      133.01     19.23 o 
  -3   7  15      216.03      165.22     20.78 o 
  -2   7  15       15.83       38.56     15.81 o 
  -6   8  15     3231.25     3325.39    101.55 o 
  -5   8  15       83.13       60.09     16.50 o 
  -4   8  15     2015.73     1971.89     51.59 o 
  -3   8  15        0.78       -9.52     12.96 o 
  -6   1  16       24.91       10.22     21.40 o 
  -5   1  16     7150.63     7261.72    157.44 o 
  -6   2  16     1390.54     1340.59     64.54 o 
  -5   2  16       22.86      -25.44     20.27 o 
  -4   2  16     1505.33     1389.41     64.20 o 
  -5   3  16     3216.79     3390.69    101.60 o 
  -4   3  16      343.92      314.86     37.26 o 
                                                 
